# Supplementary material for: Aging-regulated TUG1 is dispensable for endothelial cell function
Source: PLoS One. 2022 Sep 29;17(9):e0265160. doi: 10.1371/journal.pone.0265160 (PMC9522302; doi:10.1371/journal.pone.0265160)
Supplement: S1 Data — (XLSX) [file pone.0265160.s006.xlsx]

## Sheet: Figure 1A
Ensembl gene id	Ensembl gene	Ensembl biotype		Ensembl chr	Ensembl start	Ensembl stop	Ensembl strand		CTRL-A_1	CTRL-A_2	CTRL-A_3	CTRL-A_4
ENSG00000251562	MALAT1	lincRNA		chr11	65497688	65506516	+		292158	321531	281405	337637
ENSG00000260032	NORAD	lincRNA		chr20	36045622	36050960	-		7847	8032	7266	8631
ENSG00000245532	NEAT1	lincRNA		chr11	65422774	65445540	+		7343	7831	8022	7222
ENSG00000214548	MEG3	lincRNA		chr14	100779410	100861031	+		6085	6112	6978	6563
ENSG00000253352	TUG1	bidirectional_promoter_lncRNA		chr22	30969245	30979395	+		4110	4456	4318	4259
ENSG00000235770	LINC00607	lincRNA		chr2	215611563	215843722	-		2701	3003	2964	3039
ENSG00000260604	AL590004.3	lincRNA		chr6	3904920	3911979	-		2201	2208	2249	2277
ENSG00000228495	LINC01013	lincRNA		chr6	132131915	132169374	+		1547	1842	1805	1831
ENSG00000229807	XIST	lincRNA		chrX	73820651	73852723	-		1094	937	1032	816
ENSG00000230590	FTX	lincRNA		chrX	73946555	74293574	-		1184	1444	1548	1501
ENSG00000229807	XIST	lincRNA		chrX	73820651	73852723	-		1094	937	1032	816
ENSG00000128052	KDR	protein_coding		chr4	55078259	55125595	-		11903	11894	11396	10911
ENSG00000111640	GAPDH	protein_coding		chr12	6533927	6538374	+		25717	28880	30285	26968

## Sheet: Figure 1B
Aortic Endothelial Cells	Pulmonary Arterial Endothelial Cells	Coronary Artery Endothelial Cells	Cardiac Microvascular Endothelial Cells	Dermal Microvascular Endothelial Cells	Pulmonary Microvascular Endothelial Cells	Saphenous Vein Endothelial Cells	Umibilical Vein Endothelial Cells	Dermal Lymphatic Endothelial Cells	Mesenchymal Stem Cells	Perciytes	Aortic Arterial Fibroblasts	Aortic Smooth Muscle Cells	Cardiomyocytes
1355	800	876	1070	843	1007	1067	891	758	1200	801	997	985	1013
1332	954	830	1054	983	1015	1079	838	785	931	955	954	945	1083
1217	872	819	1071	949	983	1052	814	860	918	832	976	910	991

## Sheet: Figure 1C
TUG1	Ct GAPDH	Ct target	ΔCt	2-ΔCt	average	rel	average rel						P3	P16
P3 HUVECs WT I	15.7675	20.2298	4.46228	0.0453648	0.0397279	1.14189	1				TUG1	average	1	0.812671		0.187329
P3 HUVECs WT II	15.7481	20.2765	4.52842	0.0433322		1.09072						stdev	0.0950687	0.105826
P3 HUVECs WT III	15.3725	20.137	4.76447	0.0367917		0.926093
P3 HUVECs WT IV	15.2422	19.9583	4.71608	0.0380467		0.957684							P3	P16
P3 HUVECs WT V	15.5461	20.2301	4.68399	0.0389026		0.979226					TUG1	average	1	0.812671
P3 HUVECs WT VI	15.324	20.1227	4.7987	0.0359292		0.904384						stdev	0.0950687	0.13022
P16 HUVECs WT I	15.4094	20.424	5.01459	0.0309357		0.778689	0.812671					SEM	0.0388117	0.0473268
P16 HUVECs WT II	15.7554	20.5859	4.83051	0.0351457		0.884661
P16 HUVECs WT III	15.7009	20.9959	5.29502	0.0254707		0.64113
P16 HUVECs WT IV	15.5704	20.4221	4.85164	0.0346346		0.871797
P16 HUVECs WT V	15.5771	20.4037	4.82657	0.0352418		0.88708
P21 I	Ct GAPDH	Ct target	ΔCt	2-ΔCt	average	rel	average rel				P21		P3	P16
P3 HUVECs WT I	15.7675	21.1461	5.3786	0.0240369	0.0242263	0.992184	1					average	1	1.8606
P3 HUVECs WT II	15.7481	21.1824	5.43429	0.0231267		0.954614						stdev	0.0468	0.3472
P3 HUVECs WT III	15.3725	20.6221	5.24955	0.0262863		1.08503						sem	0.0190941	0.155269
P3 HUVECs WT IV	15.2422	20.6121	5.36996	0.0241815		0.998149
P3 HUVECs WT V	15.5461	20.9007	5.35462	0.0244399		1.00882
P3 HUVECs WT VI	15.324	20.7484	5.42437	0.0232864		0.961205
P16 HUVECs WT I	15.4094	20.3594	4.94998	0.0323525		1.33543	1.86062
P16 HUVECs WT II	15.7554	19.9421	4.18668	0.0549141		2.26671
P16 HUVECs WT III	15.7009	20.1827	4.48189	0.0447523		1.84726
P16 HUVECs WT IV	15.5704	19.8991	4.32865	0.0497676		2.05428
P16 HUVECs WT V	15.5771	20.0969	4.51977	0.0435926		1.79939

## Sheet: Figure 1D
gene_short_name	gene_id	locus	start	end	strand	gene_biotype	young_rca_0	young_rca_1	young_rca_2	old_rca_0	old_rca_1	old_rca_2
Tug1	ENSMUSG00000056579	11:3639784-3690477	3639785	3649673	-	processed_transcript	37.1891	42.9322	46.6057	8.77667	13.582	14.3971
							Y healthy	SEM Y H		O healthy	SEM O H
							42.2423	2.74014		12.2519	1.75349
							1	4.74605		0.290039	3.03713
								0.112353			0.24789
										0.709961

## Sheet: Figure 1E
DANCR	CT target	2-CT	average		A	total	cytoplasma	nucleoplasma	chromatin				Date	Experiment
cytoplasmic 14.11 I	21.0616	4.569e-07	5.3911e-07			6.08423e-07	0.750958	0.106601	0.142442				2018-11-14	A	%	Cytoplasm			Nucleoplasm			Chromatin
cytoplasmic 14.11 II	20.7461	5.68577e-07				6.92356e-07	0.82122	0.0920807	0.0866995						DANCR	0.750958	0.82122	0.821789	0.106601	0.0920807	0.0857053	0.142442	0.0866995	0.0925056
cytoplasmic 14.11 III	20.6883	5.91853e-07				7.20201e-07	0.821789	0.0857053	0.0925056						TUG1	0.395703	0.455936	0.462241	0.185764	0.18015	0.189538	0.418533	0.363914	0.348221
nucleoplasmic 14.11 I	23.8781	6.48582e-08	6.34453e-08			average	0.797989	0.0947955	0.107216						MALAT1	0.00333385	0.00918536	0.00843363	0.0124556	0.0144925	0.0160097	0.984211	0.976322	0.975557
nucleoplasmic 14.11 II	23.9029	6.37527e-08
nucleoplasmic 14.11 III	23.9496	6.1725e-08
chromatin 14.11 I	23.46	8.66649e-08	7.11048e-08										2018-11-16	B	%	Cytoplasm			Nucleoplasm			Chromatin
chromatin 14.11 II	23.9898	6.00269e-08													DANCR	0.812639	0.805782	0.797296	0.129641	0.119704	0.114228	0.0577207	0.0745146	0.0884763
chromatin 14.11 III	23.8394	6.66226e-08			B	total	cytoplasma	nucleoplasma	chromatin						TUG1	0.513436	0.449844	0.353877	0.239606	0.245696	0.170763	0.246958	0.30446	0.475361
cytoplasmic 16.11 I	19.6576	1.2091e-06	1.08235e-06			1.48787e-06	0.812639	0.129641	0.0577207						MALAT1	0.0138927	0.0155736	0.0150315	0.0166169	0.0184057	0.0124266	0.96949	0.966021	0.972542
cytoplasmic 16.11 II	19.9974	9.55377e-07				1.18565e-06	0.805782	0.119704	0.0745146
cytoplasmic 16.11 III	19.8171	1.08257e-06				1.3578e-06	0.797296	0.114228	0.0884763
nucleoplasmic 16.11 I	22.3057	1.92888e-07	1.63304e-07			average	0.805239	0.121191	0.0735705				2019-02-20	C	%	Cytoplasm			Nucleoplasm			Chromatin
nucleoplasmic 16.11 II	22.7483	1.41927e-07													DANCR	0.797324	0.752428	0.831295	0.172948	0.2154	0.14034	0.0297279	0.0321724	0.0283644
nucleoplasmic 16.11 III	22.6203	1.55099e-07													TUG1	0.482578	0.378581	0.534076	0.384438	0.458425	0.343175	0.132984	0.162994	0.122749
chromatin 16.11 I	23.4731	8.58806e-08	9.81206e-08												MALAT1	0.139404	0.0772426	0.125068	0.024448	0.0181268	0.0446528	0.836148	0.904631	0.83028
chromatin 16.11 II	23.4322	8.83484e-08
chromatin 16.11 III	22.9889	1.20133e-07			C	total	cytoplasma	nucleoplasma	chromatin
cytoplasmic 20.02. I	22.9755	1.21251e-07	1.15585e-07			1.52072e-07	0.797324	0.172948	0.0297279
cytoplasmic 20.02. II	23.3208	9.54415e-08				1.26845e-07	0.752428	0.2154	0.0321724
cytoplasmic 20.02. III	22.8743	1.30061e-07				1.56456e-07	0.831295	0.14034	0.0283644					Combined	%	Cytoplasm			Nucleoplasm			Chromatin
nucleoplasmic 20.02. I	25.1803	2.63006e-08	2.51933e-08			average	0.793683	0.176229	0.0300882						DANCR	0.797989	0.805239	0.793683	0.0947955	0.121191	0.176229	0.107216	0.0735705	0.0300882
nucleoplasmic 20.02. II	25.1253	2.73223e-08													TUG1	0.43796	0.439052	0.465078	0.185151	0.218688	0.395346	0.376889	0.342259	0.139576
nucleoplasmic 20.02. III	25.4407	2.19571e-08													MALAT1	0.00698428	0.0148326	0.113905	0.0143193	0.0158164	0.0290759	0.978696	0.969351	0.857019
chromatin 20.02. I	27.7208	4.52079e-09	4.34649e-09
chromatin 20.02. II	27.8685	4.0809e-09												averages		Cytoplasm	Nucleoplasm	Chromatin		stdev		Cytoplasm	Nucleoplasm	Chromatin
chromatin 20.02. III	27.7475	4.43778e-09													DANCR	0.79897	0.130739	0.0702915			DANCR	0.00584023	0.041548	0.0386681
															TUG1	0.447363	0.266395	0.286242			TUG1	0.0153511	0.112927	0.128191
TUG1	CT target	2-CT	average		A	total	cytoplasma	nucleoplasma	chromatin						MALAT1	0.0452405	0.0197372	0.935022			MALAT1	0.0595942	0.00812209	0.0677138
cytoplasmic 14.11 I	20.2831	7.83745e-07	8.15182e-07			1.98064e-06	0.395703	0.185764	0.418533
cytoplasmic 14.11 II	20.1621	8.52319e-07				1.86938e-06	0.455936	0.18015	0.363914											SEM		Cytoplasm	Nucleoplasm	Chromatin
cytoplasmic 14.11 III	20.2365	8.09483e-07				1.75121e-06	0.462241	0.189538	0.348221												DANCR	0.00337186	0.234912	0.22869
nucleoplasmic 14.11 I	21.3741	3.67931e-07	3.45541e-07			average	0.43796	0.185151	0.376889												TUG1	0.00886294	0.0892882	0.0882522
nucleoplasmic 14.11 II	21.5017	3.36769e-07																			MALAT1	0.0344067	0.0331099	0.0329484
nucleoplasmic 14.11 III	21.5227	3.31922e-07
chromatin 14.11 I	20.2022	8.28964e-07	7.06356e-07
chromatin 14.11 II	20.4873	6.80294e-07
chromatin 14.11 III	20.6451	6.0981e-07			B	total	cytoplasma	nucleoplasma	chromatin
cytoplasmic 16.11 I	20.0449	9.24456e-07	8.10998e-07			1.80053e-06	0.513436	0.239606	0.246958
cytoplasmic 16.11 II	20.3449	7.50903e-07				1.66925e-06	0.449844	0.245696	0.30446
cytoplasmic 16.11 III	20.332	7.57633e-07				2.14095e-06	0.353877	0.170763	0.475361
nucleoplasmic 16.11 I	21.1444	4.31418e-07	4.0238e-07			average	0.439052	0.218688	0.342259
nucleoplasmic 16.11 II	21.2174	4.10128e-07
nucleoplasmic 16.11 III	21.3833	3.65595e-07
chromatin 16.11 I	21.1008	4.44655e-07	6.56867e-07
chromatin 16.11 II	20.908	5.0822e-07
chromatin 16.11 III	19.9062	1.01772e-06			C	total	cytoplasma	nucleoplasma	chromatin
cytoplasmic 20.02. I	21.8941	2.56575e-07	2.34483e-07			5.31675e-07	0.482578	0.384438	0.132984
cytoplasmic 20.02. II	22.5047	1.68037e-07				4.4386e-07	0.378581	0.458425	0.162994
cytoplasmic 20.02. III	21.7741	2.78836e-07				5.22091e-07	0.534076	0.343175	0.122749
nucleoplasmic 20.02. I	22.2221	2.04396e-07	1.9568e-07			average	0.465078	0.395346	0.139576
nucleoplasmic 20.02. II	22.2286	2.03476e-07
nucleoplasmic 20.02. III	22.4122	1.79169e-07
chromatin 20.02. I	23.7536	7.07043e-08	6.90457e-08
chromatin 20.02. II	23.7205	7.23465e-08
chromatin 20.02. III	23.8954	6.40862e-08
Malat1	CT target	2-CT	average		A	total	cytoplasma	nucleoplasma	chromatin
cytoplasmic 14.11 I	30.1606	8.33218e-10	1.23347e-09			2.49927e-07	0.00333385	0.0124556	0.984211
cytoplasmic 14.11 II	29.2725	1.5421e-09				1.67887e-07	0.00918536	0.0144925	0.976322
cytoplasmic 14.11 III	29.4913	1.3251e-09				1.57121e-07	0.00843363	0.0160097	0.975557
nucleoplasmic 14.11 I	28.2591	3.11298e-09	2.68718e-09			average	0.00698428	0.0143193	0.978696
nucleoplasmic 14.11 II	28.6146	2.43311e-09
nucleoplasmic 14.11 III	28.5665	2.51546e-09
chromatin 14.11 I	21.955	2.45981e-07	1.87724e-07
chromatin 14.11 II	22.5406	1.63912e-07
chromatin 14.11 III	22.6373	1.5328e-07			B	total	cytoplasma	nucleoplasma	chromatin
cytoplasmic 16.11 I	29.8795	1.01247e-09	1.22022e-09			7.28773e-08	0.0138927	0.0166169	0.96949
cytoplasmic 16.11 II	29.7556	1.10326e-09				7.08415e-08	0.0155736	0.0184057	0.966021
cytoplasmic 16.11 III	29.2698	1.54494e-09				1.0278e-07	0.0150315	0.0124266	0.972542
nucleoplasmic 16.11 I	29.6212	1.211e-09	1.26403e-09			average	0.0148326	0.0158164	0.969351
nucleoplasmic 16.11 II	29.5145	1.30389e-09
nucleoplasmic 16.11 III	29.5444	1.27721e-09
chromatin 16.11 I	23.7547	7.06539e-08	7.9682e-08
chromatin 16.11 II	23.8007	6.84343e-08
chromatin 16.11 III	23.2541	9.99579e-08			C	total	cytoplasma	nucleoplasma	chromatin
cytoplasmic 20.02. I	29.2101	1.61018e-09	1.03843e-09			1.15505e-08	0.139404	0.024448	0.836148
cytoplasmic 20.02. II	30.6766	5.82686e-10				7.54359e-09	0.0772426	0.0181268	0.904631
cytoplasmic 20.02. III	30.0138	9.22432e-10				7.37547e-09	0.125068	0.0446528	0.83028
nucleoplasmic 20.02. I	31.7216	2.82386e-10	2.49487e-10			average	0.113905	0.0290759	0.857019
nucleoplasmic 20.02. II	32.7678	1.36741e-10
nucleoplasmic 20.02. III	31.4997	3.29335e-10
chromatin 20.02. I	26.6256	9.65789e-09	7.53525e-09
chromatin 20.02. II	27.1267	6.82416e-09
chromatin 20.02. III	27.2829	6.12371e-09

## Sheet: Figure 2A
20190201	CT GAPDH	CT target	ΔCT	2-ΔCT		average	0.0252298		20190201	transformed data		averages	20190201	20190215	20190301	20190417		average	stdev	SEM
LNA Ctrl 10nM I	16.5592	21.6707	5.11148	0.0289262					LNA Ctrl 10nM I	1.14651		LNA Ctrl	1.0924	1.08504	0.904457	0.918105		1	0.102639	0.0513197
LNA Ctrl 10nM II	16.5882	21.5699	4.98169	0.0316491					LNA Ctrl 10nM II	1.25443		LNA TUG1_1	0.0875976	0.217932	0.106325	0.200491		0.153086	0.0656443	0.0328221
LNA Ctrl 10nM III	16.3	21.7992	5.49929	0.0221079					LNA Ctrl 10nM III	0.876262		LNA TUG1_2	0.095311	0.203175	0.104342	0.226864		0.157423	0.0673073	0.0336536
LNA TUG1_1 10nM I	16.5022	24.9876	8.48539	0.00279024					LNA TUG1_1 10nM I	0.110593
LNA TUG1_1 10nM II	16.4543	25.5386	9.08424	0.00184235					LNA TUG1_1 10nM II	0.0730226
LNA TUG_1 10nM III	16.4785	25.446	8.9675	0.00199763					LNA TUG_1 10nM III	0.0791772
LNA TUG1_2 10nM I	16.4776	25.1488	8.67126	0.00245297					LNA TUG1_2 10nM I	0.0972249
LNA TUG1_2 10nM II	16.3812	25.1104	8.7292	0.00235639					LNA TUG1_2 10nM II	0.0933971
20190215									20190215
LNA Ctrl 10nM I	17.5108	22.7178	5.20696	0.0270737					LNA Ctrl 10nM I	1.07308
LNA Ctrl 10nM II	17.7516	22.9525	5.20089	0.0271879					LNA Ctrl 10nM II	1.07761
LNA Ctrl 10nM III	17.8439	23.0093	5.16545	0.0278642					LNA Ctrl 10nM III	1.10441
LNA TUG1_1 10nM I	17.7173	25.5486	7.83125	0.00439094					LNA TUG1_1 10nM I	0.174038
LNA TUG1_1 10nM II	18.165	25.9208	7.75577	0.00462679					LNA TUG1_1 10nM II	0.183386
LNA TUG_1 10nM III	17.5039	24.5671	7.06324	0.00747743					LNA TUG_1 10nM III	0.296373
LNA TUG1_2 10nM I	17.7288	25.5661	7.83724	0.00437277					LNA TUG1_2 10nM I	0.173317
LNA TUG1_2 10nM II	17.6324	25.446	7.81364	0.00444489					LNA TUG1_2 10nM II	0.176176
LNA TUG1_2 10nM III	18.224	25.476	7.25197	0.00656055					LNA TUG1_2 10nM III	0.260031
20190301									20190301
LNA Ctrl 10nM I	14.962	20.4473	5.48529	0.0223235					LNA Ctrl 10nM I	0.884805
LNA Ctrl 10nM II	14.9955	20.3931	5.39753	0.0237236					LNA Ctrl 10nM II	0.9403
LNA Ctrl 10nM III	14.9343	20.4139	5.47966	0.0224108					LNA Ctrl 10nM III	0.888266
LNA TUG1_1 10nM I	14.9303	23.3206	8.39034	0.00298027					LNA TUG1_1 10nM I	0.118125
LNA TUG1_1 10nM II	15.0865	23.7318	8.64527	0.00249756					LNA TUG1_1 10nM II	0.0989923
LNA TUG_1 10nM III	14.9665	23.5706	8.60408	0.00256988					LNA TUG_1 10nM III	0.101859
LNA TUG1_2 10nM I	14.9485	23.3472	8.39875	0.00296296					LNA TUG1_2 10nM I	0.117439
LNA TUG1_2 10nM II	15.1514	23.7124	8.56103	0.00264773					LNA TUG1_2 10nM II	0.104944
LNA TUG1_2 10nM III	14.8417	23.6141	8.77239	0.0022869					LNA TUG1_2 10nM III	0.0906427
20190417									20190417
LNA Ctrl 10nM I	15.7971	20.9411	5.14396	0.0282822					LNA Ctrl 10nM I	1.12098
LNA Ctrl 10nM II	16.2282	21.6934	5.46518	0.0226368					LNA Ctrl 10nM II	0.897226
LNA Ctrl 10nM III	15.7606	21.5114	5.75074	0.0185718					LNA Ctrl 10nM III	0.736105
LNA TUG1_1 10nM I	15.9453	23.7932	7.84787	0.00434067					LNA TUG1_1 10nM I	0.172045
LNA TUG1_1 10nM II	16.2222	23.6457	7.42349	0.00582515					LNA TUG1_1 10nM II	0.230884
LNA TUG_1 10nM III	16.1466	23.7878	7.6412	0.00500923					LNA TUG_1 10nM III	0.198544
LNA TUG1_2 10nM I	15.7825	23.3894	7.60689	0.00512978					LNA TUG1_2 10nM I	0.203322
LNA TUG1_2 10nM II	16.0878	23.9069	7.81907	0.0044282					LNA TUG1_2 10nM II	0.175514
LNA TUG1_2 10nM III	16.0204	23.0577	7.03727	0.00761324					LNA TUG1_2 10nM III	0.301756

## Sheet: Figure 2B
Experiment A
2019-02-19		0h			24h	LNA Ctrl	LNA TUG1_1	LNA TUG1_2		48h	LNA Ctrl	LNA TUG1_1	LNA TUG1_2		72h	LNA Ctrl	LNA TUG1_1	LNA TUG1_2
			0.888			3.3672	4.1104	3.75			9.0036	8.349	8.7362			15.7406	21.9198	24.208
			1.2648			3.7536	3.2912	1.7158			8.176	10.4676	10.4104			18.6068	18.6068	19.5146
			1.0668			4.2	3.1734	2.3684			9.5718	12.692	9.9008			19.0404	20.088	19.332
			0.876			3.225	1.9	1.5834			10.8174	8.3168	10.3092			15.824	19.1142
		average	1.0239			3.63645	3.11875	2.3544			9.3922	9.95635	9.83915			17.3029	19.9322	21.0182
Experiment B
2019-02-25		0h			24h	LNA Ctrl	LNA TUG1_1	LNA TUG1_2		48h	LNA Ctrl	LNA TUG1_1	LNA TUG1_2		72h	LNA Ctrl	LNA TUG1_1	LNA TUG1_2
			1.87			2.0328	3.294	3.5574			9.49	9.9428	10.5968			18.722	17.983	20.9924
			2.3064			3.8988	3.8478	3.916			6.882	9.864	10.1748			20.6816	21.243	23.8632
			2.178			3.4216	4.8776	2.4882			8.2308	7.2816	8.395			23.04	23.088	22.6188
			2.0142			3.6414	2.92	3.1768			9.1512	9.594	10.4228			18.056	21.243	20.776
		average	2.09215			3.24865	3.73485	3.2846			8.4385	9.1706	9.89735			20.1249	20.8893	22.0626
Experiment C
		0h			24h	LNA Ctrl	LNA TUG1_1	LNA TUG1_2		48h	LNA Ctrl	LNA TUG1_1	LNA TUG1_2		72h	LNA Ctrl	LNA TUG1_1	LNA TUG1_2
2019-05-03			1.0052			1.3284	1.6016	1.554			2.583	6.3536	5.4824			12.1296	21.5496	17.3958
			0.792			2.072	1.6836	1.81			3.916	5.8806	5.0978			14.2048	13.4322	14.2784
			0.648			1.83	2.0088	1.1936			4.914	4.4042	4.473			15.4656	11.9392	12.358
			0.9308			1.472	1.5372	1.0304			5.1404	4.2108	4.0948			13.6474	11.2914	9.792
		average	0.844			1.6756	1.7078	1.397			4.13835	5.2123	4.787			13.8619	14.5531	13.4561
Experiment A	2019-02-19	LNA Ctrl	LNA TUG1_1	LNA TUG1_2		Experiment B	2019-02-25	LNA Ctrl	LNA TUG1_1	LNA TUG1_2		Experiment C	2019-05-03	LNA Ctrl	LNA TUG1_1	LNA TUG1_2
	0 h	1.0239	1.0239	1.0239			0 h	2.09215	2.09215	2.09215			0 h	0.844	0.844	0.844
	24 h	3.63645	3.11875	2.3544			24 h	3.24865	3.73485	3.2846			24 h	1.6756	1.7078	1.397
	48 h	9.3922	9.95635	9.83915			48 h	8.4385	9.1706	9.89735			48 h	4.13835	5.2123	4.787
	72 h	17.3029	19.9322	21.0182			72 h	20.1249	20.8893	22.0626			72 h	13.8619	14.5531	13.4561

## Sheet: Figure 2C
20200131			average		20200131		average			SEM
LNA Ctrl I	5465.89		3703.58		LNA Ctrl I	1.47584	1.2108		LNA Ctrl	0.107546
LNA Ctrl II	2769.52				LNA Ctrl II	0.747797			LNA TUG1_1	0.166407
LNA Ctrl III	5217.43				LNA Ctrl III	1.40875			LNA TUG1_2	0.142474
LNA TUG1_1 I	4382.35				LNA TUG1_1 I	1.18328	1.30006		Staurosporine	1.64643
LNA TUG1_1 II	4883.33				LNA TUG1_1 II	1.31854
LNA TUG1_1 III	5178.95				LNA TUG1_1 III	1.39837
LNA TUG1_2 I	5603.02				LNA TUG1_2 I	1.51287	1.32541
LNA TUG1_2 II	4784.47				LNA TUG1_2 II	1.29185
LNA TUG1_2 III	4338.78				LNA TUG1_2 III	1.17151
Staurosporine	52065				Staurosporine	14.058	14.058
20200207					20200207
LNA Ctrl I	3495.91				LNA Ctrl I	0.943928	0.931636
LNA Ctrl II	3071.14				LNA Ctrl II	0.829237
LNA Ctrl III	3784.1				LNA Ctrl III	1.02174
LNA TUG1_1 I	3728.32				LNA TUG1_1 I	1.00668	1.00202
LNA TUG1_1 II	3402.28				LNA TUG1_1 II	0.918648
LNA TUG1_1 III	4002.54				LNA TUG1_1 III	1.08072
LNA TUG1_2 I	4173.28				LNA TUG1_2 I	1.12683	1.04287
LNA TUG1_2 II	3498.38				LNA TUG1_2 II	0.944595
LNA TUG1_2 III	3915.33				LNA TUG1_2 III	1.05718
Staurosporine	32856.1				Staurosporine	8.87144	8.87144
20200213					20200213
LNA Ctrl I	3556.99				LNA Ctrl I	0.960419	0.857567
LNA Ctrl II	3521.22				LNA Ctrl II	0.950764
LNA Ctrl III	2449.98				LNA Ctrl III	0.661517
LNA TUG1_1 I	3072.75				LNA TUG1_1 I	0.829671	0.723726
LNA TUG1_1 II	2638.34				LNA TUG1_1 II	0.712376
LNA TUG1_1 III	2330.03				LNA TUG1_1 III	0.629131
LNA TUG1_2 I	2826.88				LNA TUG1_2 I	0.763284	0.833688
LNA TUG1_2 II	2910.84				LNA TUG1_2 II	0.785955
LNA TUG1_2 III	3525.16				LNA TUG1_2 III	0.951825
Staurosporine	34851.5				Staurosporine	9.41022	9.41022

## Sheet: Figure 2D - Rb
Experiment A	time (h)	LNA Ctrl	LNA TUG1_1	LNA TUG1_2		Experiment B	time (h)	LNA Ctrl	LNA TUG1_1	LNA TUG1_2		Experiment C	time (h)	LNA Ctrl	LNA TUG1_1	LNA TUG1_2			LNA Ctrl	LNA TUG1_1	LNA TUG1_2
20190215	0	0	0	0		20190220	0	0	0	0		20190327	0	0	0	0			6.4	6.28	5.81
	0.24	0	0	0			0.15	0	0	0			0.16	0	0	0			6.1	6.42	6.2875
	0.43	0	0	0			0.27	0	0	0			0.29	0	0	0			7.4275	7.16	7.2325
	0.63	0	0	0			0.39	0	0	0			0.43	0	0	0
	0.82	0	0.07	0			0.52	0	0	0			0.56	0	0	0
	1.01	0	0.15	0			0.64	0	0	0			0.69	0	0	0
	1.2	0	0.18	0			0.76	0	0	0			0.83	0	0	0
	1.38	0	0.22	0			0.89	0	0	0			0.96	0	0.09	0
	1.57	0	0.24	0			1.01	0	0	0			1.09	0	0.163333	0.0775
	1.75	0	0.3	0			1.13	0	0.08	0			1.22	0	0.276667	0.19
	1.94	0.05	0.39	0			1.25	0	0.2275	0.0475			1.35	0.0275	0.3	0.295
	2.13	0.14	0.45	0			1.37	0.025	0.3125	0.0975			1.48	0.06	0.326667	0.365
	2.31	0.23	0.52	0			1.49	0.0775	0.4125	0.15			1.61	0.08	0.363333	0.4025
	2.5	0.3	0.64	0			1.61	0.1	0.4575	0.185			1.74	0.115	0.363333	0.4275
	2.68	0.41	0.76	0			1.73	0.1275	0.5325	0.2225			1.87	0.135	0.4	0.4225
	2.87	0.5	0.84	0			1.85	0.1625	0.5575	0.24			2.01	0.1325	0.433333	0.4325
	3.05	0.58	0.87	0			1.97	0.1875	0.62	0.2775			2.14	0.16	0.463333	0.4425
	3.24	0.66	0.93	0			2.09	0.27	0.6775	0.3			2.26	0.1675	0.483333	0.4425
	3.42	0.69	0.96	0.01			2.21	0.3025	0.74	0.31			2.4	0.175	0.513333	0.43
	3.61	0.72	0.99	0.01			2.33	0.3625	0.8025	0.33			2.53	0.19	0.52	0.445
	3.79	0.75	1	0.06			2.45	0.4075	0.845	0.345			2.66	0.2075	0.56	0.4625
	3.97	0.76	1.01	0.1			2.57	0.465	0.92	0.37			2.79	0.225	0.59	0.48
	4.16	0.82	1.03	0.11			2.69	0.525	0.985	0.38			2.92	0.255	0.62	0.5275
	4.34	0.86	1.06	0.17			2.8	0.57	1.03	0.39			3.05	0.2675	0.68	0.555
	4.53	0.88	1.13	0.19			2.92	0.59	1.09	0.4025			3.18	0.2825	0.73	0.57
	4.71	0.96	1.2	0.22			3.04	0.655	1.1325	0.4225			3.31	0.29	0.753333	0.6225
	4.9	1.01	1.27	0.29			3.16	0.6925	1.18	0.4675			3.43	0.3025	0.79	0.675
	5.08	1.09	1.3	0.34			3.28	0.73	1.2025	0.52			3.56	0.34	0.81	0.72
	5.26	1.18	1.37	0.42			3.4	0.77	1.225	0.5725			3.69	0.3725	0.853333	0.795
	5.45	1.25	1.41	0.5			3.52	0.8625	1.2625	0.61			3.82	0.42	0.9	0.845
	5.63	1.31	1.51	0.59			3.63	0.94	1.2675	0.64			3.95	0.4375	0.943333	0.9075
	5.82	1.37	1.59	0.64			3.75	0.985	1.325	0.6475			4.08	0.4625	1.00667	0.9625
	6	1.46	1.67	0.69			3.87	1.0325	1.37	0.6925			4.21	0.48	1.04667	1.0275
	6.18	1.6	1.76	0.82			3.99	1.05	1.4125	0.74			4.33	0.52	1.12667	1.075
	6.37	1.72	1.85	0.93			4.11	1.0925	1.45	0.7725			4.46	0.5475	1.17667	1.1525
	6.55	1.81	1.97	1.01			4.23	1.11	1.4925	0.81			4.59	0.5875	1.23	1.205
	6.74	1.91	2.04	1.07			4.34	1.125	1.5	0.8375			4.72	0.605	1.28	1.265
	6.92	2.02	2.14	1.16			4.46	1.1525	1.51	0.8625			4.85	0.635	1.30333	1.3
	7.11	2.07	2.19	1.26			4.58	1.185	1.54	0.9175			4.98	0.67	1.34667	1.3425
	7.29	2.19	2.24	1.37			4.7	1.2075	1.5875	0.9725			5.1	0.705	1.40333	1.37
	7.47	2.26	2.36	1.49			4.82	1.25	1.655	0.995			5.23	0.7325	1.44	1.41
	7.66	2.34	2.42	1.59			4.94	1.31	1.705	1			5.36	0.74	1.45	1.425
	7.84	2.42	2.48	1.79			5.05	1.36	1.755	1.055			5.49	0.8	1.50333	1.4425
	8.02	2.46	2.55	1.84			5.17	1.425	1.77	1.13			5.62	0.845	1.52333	1.48
	8.21	2.54	2.63	1.92			5.29	1.4775	1.815	1.2225			5.74	0.88	1.54667	1.505
	8.39	2.61	2.71	2			5.41	1.51	1.83	1.29			5.87	0.9425	1.58	1.52
	8.57	2.74	2.76	2.1			5.53	1.5525	1.865	1.35			6	1.02	1.59333	1.525
	8.76	2.77	2.84	2.23			5.64	1.5975	1.9325	1.3975			6.13	1.1	1.62	1.565
	8.94	2.84	2.95	2.33			5.76	1.645	1.9775	1.445			6.26	1.1575	1.65333	1.615
	9.12	2.89	2.98	2.43			5.88	1.7125	1.9975	1.51			6.39	1.2075	1.68333	1.6225
	9.31	2.99	3.04	2.5			6	1.7475	2.03	1.535			6.51	1.25	1.72667	1.6775
	9.49	3.01	3.07	2.55			6.11	1.805	2.08	1.585			6.64	1.285	1.77333	1.7
	9.67	3.07	3.12	2.64			6.23	1.88	2.13	1.63			6.77	1.3075	1.82	1.7375
	9.86	3.18	3.19	2.72			6.35	1.92	2.1675	1.7			6.9	1.3375	1.87667	1.7825
	10.04	3.25	3.22	2.81			6.47	1.98	2.205	1.7625			7.03	1.38	1.93333	1.83
	10.22	3.32	3.25	2.89			6.59	2.0225	2.2625	1.81			7.15	1.415	1.98333	1.8425
	10.41	3.4	3.3	2.93			6.7	2.04	2.3175	1.86			7.28	1.465	2.02333	1.87
	10.59	3.45	3.33	2.95			6.82	2.07	2.325	1.92			7.41	1.52	2.07	1.9
	10.77	3.51	3.39	3.03			6.94	2.1	2.37	1.965			7.54	1.5925	2.09667	1.9275
	10.96	3.59	3.46	3.06			7.06	2.18	2.41	2.0075			7.67	1.6075	2.13333	1.975
	11.14	3.58	3.5	3.1			7.18	2.2175	2.4375	2.0425			7.8	1.6525	2.2	2.0025
	11.32	3.66	3.5	3.14			7.29	2.275	2.4725	2.08			7.92	1.725	2.24667	2.055
	11.51	3.68	3.57	3.17			7.41	2.3375	2.525	2.125			8.05	1.795	2.26667	2.075
	11.69	3.74	3.61	3.25			7.53	2.39	2.555	2.1425			8.18	1.8525	2.29667	2.0975
	11.87	3.73	3.68	3.22			7.65	2.4325	2.6125	2.1625			8.31	1.8875	2.33333	2.115
	12.06	3.77	3.71	3.28			7.76	2.4425	2.6075	2.23			8.44	1.9675	2.36667	2.18
	12.24	3.77	3.72	3.29			7.88	2.47	2.65	2.2775			8.57	2.02	2.45667	2.175
	12.42	3.77	3.76	3.33			8	2.515	2.6575	2.3425			8.7	2.095	2.48667	2.2125
	12.61	3.81	3.75	3.33			8.12	2.565	2.6875	2.3825			8.83	2.14	2.54	2.2475
	12.79	3.84	3.79	3.33			8.24	2.605	2.72	2.395			8.95	2.2025	2.58667	2.29
	12.97	3.85	3.82	3.33			8.35	2.6275	2.7725	2.455			9.08	2.2825	2.60333	2.3375
	13.16	3.9	3.81	3.37			8.47	2.6625	2.8225	2.5325			9.21	2.35	2.65333	2.38
	13.34	3.9	3.78	3.38			8.59	2.7225	2.84	2.57			9.34	2.4075	2.69667	2.4075
	13.52	3.88	3.79	3.34			8.71	2.7975	2.865	2.6425			9.47	2.4625	2.73667	2.475
	13.71	3.87	3.77	3.36			8.82	2.8425	2.9125	2.695			9.6	2.525	2.75333	2.495
	13.89	3.88	3.77	3.38			8.94	2.925	2.9475	2.705			9.72	2.5875	2.81667	2.5525
	14.07	3.9	3.77	3.36			9.06	2.965	2.995	2.7325			9.85	2.65	2.87	2.5825
	14.26	3.91	3.76	3.36			9.18	3.0175	3.0075	2.7675			9.98	2.6975	2.87667	2.6425
	14.44	3.86	3.74	3.34			9.29	3.0675	3.04	2.795			10.11	2.785	2.93	2.6775
	14.62	3.84	3.73	3.35			9.41	3.06	3.0825	2.875			10.24	2.8325	2.98333	2.7075
	14.81	3.88	3.78	3.38			9.53	3.095	3.1	2.945			10.36	2.8875	3.01	2.71
	14.99	3.91	3.82	3.39			9.65	3.135	3.135	2.975			10.49	2.97	3.02	2.7425
	15.17	3.9	3.79	3.35			9.77	3.185	3.165	3.0225			10.62	3.01	3.06	2.785
	15.35	3.84	3.77	3.35			9.88	3.2	3.2125	3.025			10.75	3.0675	3.08667	2.82
	15.54	3.85	3.81	3.38			10	3.265	3.24	3.1025			10.88	3.11	3.12333	2.865
	15.72	3.85	3.84	3.36			10.12	3.345	3.29	3.1525			11	3.155	3.14667	2.885
	15.91	3.86	3.82	3.34			10.24	3.3725	3.305	3.185			11.13	3.2025	3.18333	2.925
	16.09	3.9	3.86	3.4			10.35	3.415	3.36	3.22			11.26	3.25	3.21667	2.96
	16.27	3.88	3.88	3.4			10.47	3.4225	3.365	3.245			11.39	3.27	3.25	2.985
	16.45	3.89	3.89	3.46			10.59	3.455	3.415	3.275			11.52	3.3	3.28333	3.0275
	16.64	3.93	3.92	3.45			10.71	3.465	3.4275	3.2675			11.64	3.3475	3.29667	3.0425
	16.82	3.91	3.93	3.47			10.82	3.495	3.4525	3.305			11.77	3.3925	3.32	3.065
	17	3.95	3.93	3.46			10.94	3.5175	3.4825	3.3475			11.9	3.41	3.32	3.0725
	17.19	3.98	3.98	3.5			11.06	3.545	3.4925	3.3975			12.03	3.435	3.36	3.1075
	17.37	3.99	4	3.53			11.18	3.5725	3.515	3.4175			12.16	3.4575	3.38667	3.1325
	17.55	4.01	4.03	3.53			11.29	3.5825	3.5475	3.45			12.29	3.4725	3.38	3.155
	17.74	4.01	4.01	3.56			11.41	3.645	3.5725	3.4875			12.41	3.47	3.41333	3.175
	17.92	4.04	4.01	3.56			11.53	3.645	3.61	3.5075			12.54	3.5	3.43667	3.18
	18.1	4.09	4.05	3.59			11.65	3.67	3.6475	3.535			12.67	3.5175	3.46667	3.1825
	18.29	4.1	4.09	3.61			11.76	3.6925	3.665	3.565			12.8	3.5275	3.49667	3.1975
	18.47	4.14	4.1	3.67			11.88	3.72	3.6725	3.5775			12.93	3.57	3.5	3.2375
	18.65	4.15	4.12	3.7			12	3.7175	3.685	3.585			13.05	3.61	3.52	3.255
	18.83	4.17	4.14	3.74			12.12	3.7625	3.6875	3.61			13.18	3.635	3.52667	3.275
	19.02	4.22	4.19	3.76			12.24	3.7825	3.7025	3.65			13.31	3.665	3.56333	3.2825
	19.2	4.26	4.19	3.78			12.35	3.7925	3.74	3.6825			13.44	3.69	3.57	3.3125
	19.38	4.31	4.23	3.82			12.47	3.825	3.765	3.7475			13.57	3.71	3.58	3.3225
	19.57	4.33	4.24	3.85			12.59	3.835	3.7775	3.7575			13.7	3.735	3.63667	3.3525
	19.75	4.35	4.27	3.9			12.71	3.865	3.8	3.795			13.83	3.765	3.68	3.365
	19.93	4.39	4.29	3.9			12.82	3.87	3.81	3.78			13.95	3.7825	3.7	3.4075
	20.12	4.41	4.3	3.91			12.94	3.9025	3.8175	3.77			14.08	3.8075	3.73	3.425
	20.3	4.46	4.33	3.94			13.06	3.9	3.85	3.7825			14.21	3.825	3.72	3.435
	20.48	4.49	4.35	3.99			13.18	3.89	3.8625	3.78			14.34	3.8375	3.74333	3.47
	20.67	4.49	4.35	4			13.29	3.91	3.875	3.7875			14.47	3.875	3.77	3.4625
	20.85	4.5	4.4	3.97			13.41	3.9025	3.9	3.805			14.6	3.8975	3.79333	3.485
	21.03	4.55	4.42	3.96			13.53	3.9325	3.9225	3.8125			14.72	3.9325	3.83667	3.4875
	21.21	4.58	4.42	4.05			13.64	3.9175	3.925	3.79			14.85	3.945	3.84	3.535
	21.4	4.6	4.44	4.06			13.76	3.935	3.93	3.815			14.98	3.9625	3.87333	3.585
	21.58	4.63	4.46	4.09			13.88	3.985	3.9525	3.8175			15.11	3.9925	3.89333	3.61
	21.76	4.61	4.46	4.14			14	3.995	3.9525	3.845			15.24	4.0475	3.92	3.6275
	21.95	4.63	4.48	4.15			14.11	4.0275	3.9475	3.835			15.37	4.08	3.95	3.6225
	22.13	4.66	4.47	4.13			14.23	4.0275	3.94	3.85			15.5	4.105	3.98667	3.645
	22.31	4.7	4.5	4.18			14.35	4.0475	3.965	3.88			15.63	4.12	4.00333	3.6625
	22.49	4.72	4.52	4.22			14.47	4.08	3.9575	3.895			15.76	4.14	4.01667	3.7025
	22.68	4.75	4.52	4.27			14.58	4.07	3.98	3.91			15.88	4.17	4.03333	3.725
	22.86	4.78	4.52	4.27			14.7	4.0625	3.99	3.925			16.01	4.2025	4.05	3.755
	23.04	4.78	4.56	4.28			14.82	4.0675	4.01	3.9275			16.14	4.245	4.06333	3.78
	23.23	4.81	4.57	4.31			14.93	4.0475	4.0475	3.9475			16.27	4.2475	4.08	3.79
	23.41	4.83	4.6	4.33			15.05	4.065	4.0625	3.9525			16.39	4.285	4.11	3.8075
	23.59	4.87	4.6	4.33			15.17	4.0475	4.08	3.9475			16.52	4.2925	4.11333	3.8325
	23.78	4.89	4.61	4.37			15.29	4.0575	4.0725	3.955			16.65	4.3175	4.15	3.87
	23.96	4.89	4.62	4.37			15.4	4.055	4.095	3.96			16.78	4.3375	4.13667	3.875
	24.14	4.89	4.64	4.39			15.52	4.0825	4.1025	3.96			16.9	4.3675	4.17333	3.9
	24.32	4.92	4.64	4.4			15.64	4.095	4.1275	3.9875			17.03	4.375	4.19667	3.9125
	24.51	4.95	4.66	4.42			15.75	4.1125	4.1325	4.0075			17.16	4.4025	4.21667	3.93
	24.69	4.94	4.65	4.43			15.87	4.145	4.15	4.03			17.29	4.42	4.21667	3.95
	24.87	4.96	4.68	4.45			15.99	4.1475	4.18	4.07			17.41	4.4475	4.23	3.9775
	25.06	4.98	4.71	4.47			16.1	4.1525	4.1775	4.09			17.54	4.4475	4.22667	3.99
	25.24	4.98	4.69	4.47			16.22	4.1525	4.185	4.1025			17.67	4.4775	4.24667	3.9925
	25.42	5.01	4.72	4.46			16.34	4.205	4.205	4.115			17.8	4.4825	4.26667	4.0125
	25.6	5.01	4.74	4.47			16.45	4.215	4.2175	4.1075			17.93	4.505	4.28333	4.0275
	25.79	5.04	4.74	4.48			16.57	4.21	4.215	4.14			18.05	4.5175	4.29333	4.05
	25.97	5.07	4.76	4.51			16.69	4.2175	4.2375	4.12			18.18	4.5325	4.30667	4.065
	26.15	5.09	4.77	4.53			16.81	4.2275	4.275	4.175			18.31	4.5425	4.32333	4.065
	26.34	5.11	4.76	4.55			16.92	4.255	4.2675	4.2075			18.44	4.55	4.32	4.08
	26.52	5.12	4.77	4.56			17.04	4.2925	4.265	4.1975			18.56	4.575	4.32667	4.0925
	26.7	5.14	4.79	4.58			17.16	4.315	4.285	4.22			18.69	4.5925	4.34667	4.12
	26.89	5.17	4.81	4.62			17.27	4.3225	4.29	4.2425			18.82	4.6125	4.38333	4.14
	27.07	5.18	4.8	4.62			17.39	4.345	4.31	4.23			18.94	4.63	4.37333	4.15
	27.25	5.19	4.82	4.61			17.51	4.3525	4.31	4.2625			19.07	4.65	4.38667	4.155
	27.43	5.22	4.81	4.61			17.62	4.365	4.335	4.265			19.2	4.65	4.41	4.17
	27.62	5.21	4.84	4.64			17.74	4.39	4.3625	4.2725			19.33	4.67	4.40333	4.1775
	27.8	5.24	4.84	4.65			17.86	4.3975	4.3775	4.275			19.45	4.705	4.40333	4.1975
	27.98	5.23	4.87	4.66			17.98	4.4075	4.3775	4.2925			19.58	4.71	4.43	4.22
	28.17	5.23	4.87	4.68			18.09	4.435	4.4	4.295			19.71	4.71	4.43667	4.2225
	28.35	5.25	4.88	4.69			18.21	4.43	4.4075	4.3075			19.83	4.7125	4.44667	4.2425
	28.53	5.27	4.9	4.72			18.33	4.4575	4.4025	4.3375			19.96	4.725	4.47333	4.24
	28.71	5.3	4.91	4.73			18.44	4.46	4.4375	4.3375			20.09	4.735	4.48	4.2475
	28.9	5.3	4.93	4.77			18.56	4.475	4.435	4.3475			20.22	4.74	4.49667	4.255
	29.08	5.33	4.93	4.75			18.68	4.5	4.435	4.335			20.34	4.745	4.50667	4.2875
	29.26	5.33	4.92	4.77			18.8	4.5	4.4525	4.355			20.47	4.7625	4.51	4.2975
	29.44	5.33	4.92	4.79			18.91	4.515	4.455	4.3925			20.6	4.76	4.53667	4.32
	29.63	5.39	4.96	4.77			19.03	4.505	4.465	4.4			20.73	4.7825	4.52667	4.3325
	29.81	5.41	4.99	4.8			19.15	4.545	4.4625	4.41			20.85	4.7925	4.53333	4.33
	29.99	5.43	5	4.82			19.26	4.565	4.475	4.4275			20.98	4.7975	4.55333	4.3325
	30.18	5.47	5.01	4.83			19.38	4.59	4.48	4.44			21.11	4.795	4.56333	4.35
	30.36	5.47	5.02	4.86			19.5	4.5775	4.495	4.4325			21.23	4.8125	4.57	4.35
	30.54	5.47	5	4.88			19.61	4.5975	4.53	4.445			21.36	4.8125	4.57333	4.375
	30.72	5.47	5.04	4.89			19.73	4.5875	4.535	4.4475			21.49	4.82	4.59667	4.395
	30.91	5.5	5.03	4.92			19.85	4.6225	4.535	4.455			21.62	4.8275	4.61667	4.415
	31.09	5.5	5.04	4.91			19.97	4.63	4.5425	4.475			21.74	4.8425	4.61	4.44
	31.27	5.54	5.03	4.91			20.08	4.62	4.5325	4.5075			21.87	4.8525	4.61	4.4525
	31.45	5.54	5.06	4.95			20.2	4.64	4.5475	4.515			22	4.8725	4.62	4.4525
	31.63	5.55	5.08	4.95			20.32	4.6725	4.5525	4.535			22.12	4.8775	4.62667	4.475
	31.82	5.58	5.11	4.97			20.43	4.69	4.555	4.555			22.25	4.89	4.65	4.4825
	32	5.59	5.12	4.98			20.55	4.705	4.5775	4.555			22.38	4.905	4.66333	4.4925
	32.18	5.6	5.14	5.02			20.67	4.7225	4.605	4.5725			22.51	4.9175	4.67333	4.5175
	32.36	5.61	5.14	5.04			20.79	4.72	4.6075	4.5625			22.63	4.9175	4.68667	4.53
	32.55	5.66	5.17	5.03			20.9	4.7475	4.6	4.5825			22.76	4.93	4.68333	4.53
	32.73	5.66	5.17	5.04			21.02	4.745	4.6125	4.595			22.89	4.9325	4.68667	4.5475
	32.91	5.69	5.19	5.1			21.14	4.765	4.63	4.6075			23.01	4.9575	4.70667	4.5575
	33.1	5.7	5.19	5.1			21.25	4.7825	4.615	4.6			23.14	4.965	4.71	4.565
	33.28	5.74	5.18	5.1			21.37	4.7975	4.6525	4.6175			23.27	4.9825	4.71	4.57
	33.46	5.74	5.2	5.09			21.49	4.815	4.6475	4.625			23.39	4.9925	4.73	4.5725
	33.64	5.77	5.24	5.09			21.6	4.81	4.665	4.625			23.52	5.005	4.73667	4.59
	33.83	5.77	5.25	5.1			21.72	4.825	4.67	4.64			23.65	5.0075	4.75	4.5975
	34.01	5.77	5.27	5.13			21.84	4.8425	4.6875	4.635			23.77	5.0425	4.75667	4.62
	34.19	5.78	5.26	5.15			21.96	4.8425	4.695	4.6375			23.9	5.045	4.76	4.6275
	34.37	5.79	5.27	5.14			22.07	4.8575	4.71	4.6575			24.03	5.055	4.79	4.6575
	34.56	5.8	5.29	5.16			22.19	4.865	4.7175	4.665			24.15	5.065	4.78333	4.6625
	34.74	5.81	5.27	5.17			22.31	4.86	4.73	4.6575			24.28	5.075	4.80333	4.6725
	34.92	5.81	5.3	5.19			22.42	4.9	4.7325	4.6875			24.41	5.1075	4.82	4.6925
	35.1	5.83	5.33	5.23			22.54	4.8975	4.745	4.69			24.53	5.105	4.82667	4.6975
	35.29	5.82	5.35	5.23			22.66	4.9225	4.7675	4.71			24.66	5.1175	4.85	4.7175
	35.47	5.86	5.36	5.25			22.77	4.9325	4.7925	4.7125			24.79	5.1325	4.85667	4.725
	35.65	5.85	5.37	5.27			22.89	4.935	4.7925	4.72			24.92	5.1325	4.86333	4.74
	35.83	5.87	5.4	5.27			23.01	4.9575	4.785	4.7425			25.04	5.155	4.87667	4.75
	36.02	5.88	5.4	5.25			23.13	4.9525	4.7875	4.735			25.17	5.15	4.9	4.7625
	36.2	5.89	5.4	5.29			23.24	4.9775	4.8075	4.745			25.3	5.175	4.92333	4.765
	36.38	5.91	5.43	5.27			23.36	4.965	4.815	4.7625			25.42	5.1975	4.92333	4.78
	36.56	5.92	5.43	5.3			23.48	4.9675	4.82	4.76			25.55	5.205	4.92667	4.805
	36.75	5.94	5.45	5.31			23.59	4.9975	4.835	4.775			25.68	5.205	4.93667	4.815
	36.93	6	5.44	5.35			23.71	5.005	4.835	4.8025			25.8	5.2125	4.94667	4.8225
	37.11	5.98	5.48	5.36			23.83	5.0175	4.8675	4.815			25.93	5.215	4.97333	4.85
	37.3	5.99	5.49	5.36			23.95	5.0325	4.875	4.8025			26.06	5.2475	4.99	4.86
	37.48	5.99	5.52	5.35			24.06	5.035	4.88	4.8375			26.18	5.26	5.01	4.8775
	37.66	6.03	5.54	5.39			24.18	5.0525	4.88	4.8275			26.31	5.27	5.02667	4.9
	37.84	6.06	5.55	5.4			24.3	5.045	4.8925	4.8375			26.44	5.295	5.04	4.91
	38.03	6.06	5.59	5.42			24.41	5.0575	4.9	4.8425			26.56	5.2875	5.05	4.9275
	38.21	6.06	5.59	5.42			24.53	5.1	4.91	4.84			26.69	5.3125	5.06667	4.9475
	38.39	6.07	5.61	5.44			24.65	5.1075	4.92	4.8425			26.82	5.335	5.07	4.96
	38.57	6.08	5.65	5.44			24.76	5.12	4.93	4.85			26.94	5.3625	5.08333	4.9725
	38.76	6.09	5.63	5.48			24.88	5.125	4.92	4.845			27.07	5.355	5.08667	4.9825
	38.94	6.11	5.63	5.48			25	5.1225	4.94	4.875			27.2	5.365	5.10333	4.995
	39.12	6.16	5.64	5.49			25.11	5.1625	4.9525	4.86			27.33	5.38	5.11333	5.0175
	39.3	6.14	5.64	5.52			25.23	5.165	4.9475	4.8725			27.45	5.39	5.13	5.02
	39.49	6.15	5.68	5.55			25.35	5.185	4.9625	4.87			27.58	5.3975	5.12333	5.025
	39.67	6.15	5.71	5.58			25.47	5.1875	4.96	4.8725			27.71	5.405	5.14	5.0475
	39.85	6.12	5.71	5.59			25.58	5.185	4.97	4.8775			27.83	5.44	5.16	5.055
	40.03	6.15	5.74	5.62			25.7	5.18	4.9725	4.9075			27.96	5.46	5.16667	5.07
	40.22	6.11	5.73	5.61			25.82	5.19	4.97	4.9075			28.09	5.4725	5.18667	5.0825
	40.4	6.13	5.73	5.61			25.93	5.1825	4.9725	4.9275			28.21	5.495	5.2	5.095
	40.58	6.14	5.73	5.64			26.05	5.1825	4.97	4.9325			28.34	5.4925	5.22333	5.105
	40.76	6.16	5.76	5.64			26.17	5.22	4.9975	4.9575			28.47	5.51	5.21667	5.115
	40.95	6.19	5.77	5.62			26.28	5.24	5.01	4.9575			28.59	5.5125	5.25	5.135
	41.13	6.18	5.81	5.65			26.4	5.24	5.04	4.965			28.72	5.5175	5.26667	5.145
	41.31	6.21	5.82	5.66			26.52	5.25	5.045	4.975			28.85	5.5275	5.27	5.1625
	41.49	6.24	5.82	5.66			26.63	5.24	5.06	5.0025			28.97	5.55	5.27333	5.1825
	41.68	6.22	5.8	5.67			26.75	5.2325	5.0525	5.0225			29.1	5.5725	5.28	5.1925
	41.86	6.21	5.81	5.67			26.87	5.24	5.0575	5.0325			29.23	5.5875	5.28667	5.1925
	42.04	6.24	5.82	5.69			26.98	5.2475	5.0575	5.0425			29.35	5.6075	5.29667	5.2125
	42.22	6.25	5.85	5.66			27.1	5.2475	5.08	5.0375			29.48	5.605	5.32333	5.225
	42.41	6.27	5.86	5.66			27.22	5.255	5.075	5.04			29.61	5.6175	5.33333	5.2425
	42.59	6.25	5.87	5.72			27.33	5.26	5.0875	5.0625			29.73	5.6425	5.34	5.2575
	42.77	6.26	5.91	5.71			27.45	5.265	5.0975	5.08			29.86	5.66	5.36333	5.2625
	42.95	6.28	5.89	5.71			27.57	5.275	5.095	5.0925			29.99	5.6625	5.38333	5.27
	43.14	6.3	5.92	5.73			27.69	5.3225	5.1075	5.0875			30.11	5.685	5.39	5.29
	43.32	6.27	5.94	5.75			27.8	5.3425	5.1175	5.075			30.24	5.7025	5.39333	5.295
	43.5	6.3	5.95	5.74			27.92	5.345	5.13	5.095			30.37	5.685	5.40333	5.3125
	43.68	6.3	5.95	5.75			28.04	5.36	5.1325	5.1025			30.49	5.705	5.41333	5.315
	43.87	6.32	5.97	5.77			28.15	5.3425	5.1525	5.11			30.62	5.725	5.43333	5.3275
	44.05	6.32	5.99	5.76			28.27	5.3375	5.155	5.11			30.75	5.7275	5.44667	5.3325
	44.23	6.33	6.01	5.74			28.39	5.325	5.175	5.11			30.87	5.745	5.45	5.35
	44.41	6.28	6.03	5.75			28.5	5.32	5.185	5.1375			31	5.745	5.45333	5.375
	44.6	6.29	6.01	5.75			28.62	5.3275	5.2	5.1725			31.13	5.755	5.45667	5.3775
	44.78	6.31	6.03	5.75			28.74	5.365	5.1925	5.165			31.25	5.775	5.48333	5.3975
	44.96	6.31	6.06	5.74			28.85	5.3875	5.195	5.1725			31.38	5.7825	5.48667	5.42
	45.14	6.33	6.07	5.77			28.97	5.4225	5.2	5.165			31.51	5.7925	5.48333	5.4375
	45.33	6.31	6.1	5.78			29.09	5.4225	5.2025	5.185			31.63	5.815	5.51	5.445
	45.51	6.3	6.1	5.79			29.2	5.445	5.2025	5.19			31.76	5.8475	5.51667	5.455
	45.69	6.32	6.1	5.79			29.32	5.4375	5.215	5.2025			31.89	5.845	5.51667	5.465
	45.87	6.32	6.11	5.79			29.44	5.4775	5.2275	5.22			32.01	5.86	5.54	5.4725
	46.06	6.33	6.13	5.79			29.56	5.48	5.2525	5.2325			32.14	5.875	5.55333	5.4875
	46.24	6.35	6.14	5.79			29.67	5.4525	5.2575	5.24			32.27	5.89	5.56	5.4975
	46.42	6.39	6.15	5.77			29.79	5.47	5.2675	5.2425			32.39	5.9025	5.57333	5.52
	46.6	6.35	6.18	5.79			29.91	5.48	5.2875	5.26			32.52	5.915	5.59	5.54
	46.79	6.36	6.2	5.76			30.02	5.5025	5.28	5.25			32.65	5.9325	5.60333	5.555
	46.97	6.33	6.22	5.78			30.14	5.4975	5.2825	5.2775			32.77	5.9375	5.61667	5.555
	47.15	6.34	6.23	5.8			30.26	5.5225	5.2975	5.2725			32.9	5.9475	5.62667	5.565
	47.33	6.38	6.23	5.8			30.37	5.515	5.2875	5.2825			33.03	5.9475	5.63333	5.565
	47.52	6.39	6.25	5.78			30.49	5.5225	5.2975	5.2875			33.15	5.9525	5.64	5.585
	47.7	6.4	6.28	5.81			30.61	5.5225	5.3125	5.31			33.28	5.9675	5.65333	5.5925
	48.26	0	0	0			30.72	5.55	5.315	5.325			33.41	5.9925	5.65667	5.6075
	48.49	0	0	0			30.84	5.5525	5.3225	5.3375			33.53	5.9925	5.68	5.6225
	48.68	0	0	0			30.96	5.5625	5.3575	5.345			33.66	6.005	5.67667	5.635
	48.87	0	0	0			31.07	5.555	5.345	5.355			33.79	6.0275	5.70333	5.655
	49.06	0	0	0			31.19	5.5775	5.3475	5.3975			33.91	6.0425	5.71333	5.6775
	49.25	0	0	0			31.31	5.5925	5.3525	5.405			34.04	6.055	5.72667	5.6875
	49.44	0	0	0			31.42	5.5775	5.38	5.42			34.17	6.0725	5.75333	5.6875
	49.63	0	0.18	0			31.54	5.6025	5.38	5.43			34.29	6.095	5.77333	5.705
	49.82	0.21	0.6	0.18			31.66	5.595	5.3925	5.4225			34.42	6.1	5.78667	5.71
	50	0.67	1.13	0.54			31.78	5.6025	5.3925	5.42			34.54	6.115	5.80333	5.72
	50.19	1.2	1.73	0.97			31.89	5.6275	5.41	5.44			34.67	6.1325	5.80667	5.7525
	50.37	1.74	2.36	1.42			32.01	5.6275	5.415	5.44			34.8	6.1525	5.82	5.7625
	50.56	2.3	2.99	1.86			32.13	5.62	5.435	5.4525			34.92	6.1575	5.82	5.7925
	50.75	2.84	3.56	2.3			32.24	5.62	5.465	5.4675			35.05	6.155	5.84667	5.785
	50.93	3.37	4.05	2.67			32.36	5.635	5.4575	5.4625			35.18	6.1725	5.84667	5.8025
	51.12	3.86	4.53	3.1			32.48	5.6475	5.465	5.4675			35.3	6.18	5.86667	5.81
	51.3	4.33	4.97	3.5			32.59	5.6625	5.4825	5.4825			35.43	6.215	5.87333	5.82
	51.49	4.74	5.33	3.91			32.71	5.6775	5.48	5.51			35.56	6.2225	5.88667	5.8375
	51.67	5.05	5.57	4.23			32.83	5.6825	5.49	5.51			35.68	6.2275	5.89667	5.8575
	51.86	5.28	5.71	4.44			32.94	5.695	5.5075	5.535			35.81	6.2375	5.91333	5.8725
	52.04	5.44	5.82	4.62			33.06	5.7	5.5075	5.555			35.94	6.245	5.92333	5.8725
	52.22	5.51	5.8	4.68			33.18	5.705	5.4925	5.535			36.06	6.25	5.93667	5.88
	52.41	5.53	5.77	4.73			33.29	5.72	5.4975	5.545			36.19	6.2625	5.96333	5.9025
	52.59	5.46	5.65	4.75			33.41	5.7425	5.4925	5.5525			36.32	6.285	5.96667	5.9125
	52.77	5.37	5.55	4.67			33.53	5.7325	5.5225	5.56			36.44	6.3075	5.98	5.9375
	52.95	5.27	5.45	4.58			33.64	5.73	5.5275	5.58			36.57	6.3125	5.99333	5.955
	53.14	5.15	5.33	4.51			33.76	5.73	5.5525	5.5775			36.7	6.3125	5.98333	5.965
	53.32	5.05	5.25	4.4			33.88	5.74	5.5675	5.595			36.82	6.35	5.98333	5.97
	53.5	4.95	5.13	4.34			33.99	5.7425	5.5725	5.6			36.95	6.365	6.00333	5.9675
	53.69	4.85	5.03	4.22			34.11	5.7375	5.5725	5.59			37.08	6.3725	6.02333	5.99
	53.87	4.71	4.96	4.15			34.23	5.75	5.5675	5.6175			37.2	6.39	6.04333	6.0175
	54.05	4.6	4.87	4.09			34.34	5.7525	5.58	5.6225			37.33	6.4075	6.06	6.0375
	54.23	4.53	4.77	4.01			34.46	5.79	5.585	5.6175			37.46	6.42	6.06	6.045
	54.42	4.44	4.72	3.91			34.58	5.77	5.6075	5.615			37.58	6.44	6.07333	6.055
	54.6	4.38	4.65	3.87			34.69	5.7975	5.61	5.6325			37.71	6.4575	6.09333	6.07
	54.78	4.28	4.62	3.78			34.81	5.79	5.6325	5.6475			37.84	6.47	6.10667	6.095
	54.97	4.22	4.58	3.76			34.93	5.7825	5.635	5.6675			37.96	6.4875	6.12333	6.115
	55.15	4.18	4.53	3.67			35.05	5.7875	5.6275	5.6625			38.09	6.4925	6.14333	6.12
	55.33	4.15	4.47	3.67			35.16	5.795	5.65	5.68			38.22	6.4925	6.16333	6.1475
	55.51	4.14	4.42	3.64			35.28	5.82	5.66	5.685			38.34	6.53	6.19	6.1575
	55.7	4.13	4.38	3.62			35.4	5.795	5.675	5.685			38.47	6.5325	6.2	6.1775
	55.88	4.09	4.35	3.53			35.51	5.785	5.69	5.71			38.6	6.5425	6.2	6.1925
	56.06	4.02	4.35	3.49			35.63	5.805	5.695	5.7125			38.72	6.57	6.22	6.18
	56.24	3.99	4.36	3.49			35.75	5.775	5.7	5.745			38.85	6.575	6.23	6.2075
	56.43	3.99	4.34	3.44			35.86	5.8025	5.6925	5.74			38.98	6.5725	6.23	6.22
	56.61	3.99	4.29	3.38			35.98	5.78	5.6975	5.73			39.1	6.5975	6.23333	6.2325
	56.79	3.96	4.31	3.4			36.1	5.805	5.73	5.7375			39.23	6.61	6.24667	6.25
	56.98	3.92	4.29	3.39			36.21	5.815	5.7225	5.7425			39.35	6.6225	6.27667	6.265
	57.16	3.88	4.29	3.35			36.33	5.83	5.7375	5.74			39.48	6.6575	6.28	6.2625
	57.34	3.84	4.24	3.31			36.45	5.8275	5.7425	5.7575			39.61	6.6775	6.28667	6.2875
	57.53	3.81	4.24	3.32			36.56	5.8475	5.755	5.76			39.73	6.6675	6.3	6.3025
	57.71	3.77	4.22	3.31			36.68	5.8575	5.745	5.765			39.86	6.695	6.32	6.3275
	57.89	3.78	4.23	3.29			36.8	5.8675	5.765	5.7675			39.99	6.69	6.32	6.33
	58.07	3.76	4.22	3.26			36.91	5.8625	5.77	5.7925			40.11	6.73	6.33667	6.3525
	58.26	3.75	4.18	3.25			37.03	5.885	5.78	5.785			40.24	6.7475	6.35667	6.355
	58.44	3.69	4.14	3.19			37.15	5.8925	5.7825	5.7925			40.37	6.74	6.36333	6.3775
	58.62	3.67	4.15	3.18			37.26	5.8775	5.79	5.7975			40.49	6.7525	6.38333	6.3875
	58.81	3.65	4.08	3.18			37.38	5.8975	5.785	5.79			40.62	6.7625	6.38667	6.42
	58.99	3.65	4.08	3.14			37.5	5.9175	5.8	5.805			40.75	6.785	6.38333	6.4325
	59.17	3.64	4.11	3.21			37.61	5.92	5.82	5.805			40.87	6.7925	6.4	6.44
	59.36	3.6	4.09	3.16			37.73	5.93	5.825	5.7925			41	6.8	6.39667	6.4475
	59.54	3.59	4.09	3.17			37.85	5.935	5.8475	5.785			41.13	6.81	6.42667	6.46
	59.72	3.58	4.09	3.17			37.96	5.94	5.845	5.8125			41.25	6.8075	6.44667	6.47
	59.9	3.55	4.1	3.14			38.08	5.935	5.8625	5.8375			41.38	6.82	6.45333	6.485
	60.09	3.52	4.06	3.13			38.2	5.94	5.8725	5.8325			41.51	6.84	6.46667	6.505
	60.27	3.49	4.09	3.13			38.31	5.93	5.885	5.88			41.63	6.85	6.47	6.53
	60.45	3.49	4.05	3.09			38.43	5.9475	5.8975	5.8575			41.76	6.8675	6.48667	6.5525
	60.64	3.46	4.02	3.05			38.55	5.9475	5.8975	5.88			41.89	6.8925	6.49	6.56
	60.82	3.43	3.97	3.05			38.66	5.96	5.9125	5.875			42.01	6.905	6.51	6.57
	61	3.42	3.98	3.01			38.78	5.9675	5.915	5.8925			42.14	6.93	6.53	6.575
	61.19	3.43	3.97	3			38.9	5.975	5.905	5.8775			42.27	6.935	6.54	6.5975
	61.37	3.42	3.94	2.97			39.01	5.95	5.9325	5.895			42.39	6.9475	6.53333	6.6075
	61.55	3.38	3.95	2.95			39.13	5.96	5.9375	5.9			42.52	6.97	6.56667	6.6325
	61.74	3.36	3.94	2.92			39.25	5.9625	5.945	5.9225			42.65	6.9675	6.59667	6.64
	61.92	3.31	3.91	2.89			39.36	5.9475	5.935	5.9			42.77	6.98	6.61	6.6475
	62.1	3.3	3.85	2.83			39.48	5.975	5.945	5.9275			42.9	6.98	6.61667	6.665
	62.28	3.31	3.85	2.79			39.6	5.965	5.95	5.9125			43.03	6.9925	6.63333	6.6925
	62.47	3.29	3.87	2.79			39.71	5.955	5.96	5.915			43.15	7.0125	6.65333	6.71
	62.65	3.27	3.88	2.79			39.83	5.9975	5.9575	5.9125			43.28	7.04	6.66	6.71
	62.83	3.25	3.84	2.78			39.95	5.9975	5.9825	5.9525			43.41	7.0425	6.66	6.7025
	63.02	3.26	3.79	2.77			40.06	5.9775	5.9875	5.9475			43.53	7.06	6.69333	6.7025
	63.2	3.23	3.78	2.77			40.18	5.965	6.0075	5.9675			43.66	7.0775	6.70667	6.735
	63.38	3.2	3.79	2.75			40.3	5.96	5.9975	5.9725			43.78	7.0725	6.71	6.75
	63.57	3.18	3.78	2.74			40.41	5.9725	6.015	5.99			43.91	7.08	6.71	6.77
	63.75	3.16	3.8	2.73			40.53	5.9875	6.0275	6			44.04	7.09	6.72	6.785
	63.93	3.19	3.74	2.68			40.65	5.97	6.0175	5.995			44.16	7.115	6.70333	6.8125
	64.11	3.18	3.77	2.67			40.77	5.965	6.035	5.97			44.29	7.1175	6.75333	6.83
	64.3	3.17	3.74	2.7			40.88	5.955	6.0425	5.985			44.42	7.135	6.75667	6.8425
	64.48	3.13	3.73	2.65			41	5.9425	6.07	6.01			44.54	7.1475	6.78	6.8575
	64.66	3.1	3.74	2.61			41.12	5.935	6.0675	6.0075			44.67	7.14	6.79333	6.88
	64.85	3.07	3.73	2.61			41.23	5.9275	6.0425	6.0175			44.8	7.1575	6.81	6.8725
	65.03	3.08	3.72	2.6			41.35	5.95	6.075	6.0275			44.92	7.1725	6.82667	6.8875
	65.21	3.12	3.75	2.57			41.47	5.925	6.0775	6.0275			45.05	7.1825	6.83	6.9
	65.4	3.1	3.72	2.57			41.58	5.92	6.0825	6.0425			45.18	7.21	6.86	6.9125
	65.58	3.11	3.73	2.55			41.7	5.905	6.0825	6.0675			45.3	7.215	6.86333	6.92
							41.81	5.9025	6.1075	6.06			45.43	7.25	6.87667	6.9525
							41.93	5.8875	6.1125	6.0575			45.56	7.255	6.89333	6.9775
							42.05	5.9225	6.1275	6.0625			45.68	7.2575	6.9	6.9975
							42.16	5.885	6.14	6.08			45.81	7.2525	6.90667	7.0075
							42.28	5.935	6.14	6.085			45.94	7.255	6.92667	7.02
							42.4	5.9725	6.125	6.11			46.06	7.27	6.93333	7.0325
							42.51	5.96	6.1425	6.0975			46.19	7.2875	6.95	7.0375
							42.63	5.9875	6.1575	6.0975			46.32	7.29	6.95667	7.0725
							42.75	5.9525	6.165	6.09			46.44	7.3025	6.99	7.0825
							42.87	5.995	6.16	6.095			46.57	7.335	7.00667	7.0975
							42.98	6.0125	6.1825	6.11			46.7	7.3275	7.01667	7.1125
							43.1	6.02	6.1575	6.105			46.82	7.34	7.03	7.1225
							43.21	6.045	6.1825	6.115			46.95	7.355	7.05333	7.13
							43.33	6.045	6.1825	6.11			47.08	7.36	7.07	7.13
							43.45	6.0275	6.1825	6.1325			47.2	7.36	7.06	7.145
							43.56	6	6.1975	6.1475			47.33	7.365	7.08	7.1625
							43.68	6.0025	6.21	6.1525			47.46	7.415	7.10333	7.165
							43.8	6.0025	6.2175	6.1725			47.58	7.42	7.09667	7.18
							43.91	6.02	6.21	6.175			47.71	7.4275	7.12	7.1875
							44.03	6.025	6.23	6.1525			47.84	7.415	7.14	7.2
							44.15	6.055	6.2225	6.16			47.96	7.43	7.14	7.2075
							44.26	6.04	6.26	6.1575			48.09	7.4275	7.16	7.2325
							44.38	6.0275	6.2725	6.17
							44.5	6.02	6.2425	6.155
							44.61	6.025	6.2775	6.15
							44.73	6.01	6.265	6.1425
							44.85	5.9975	6.26	6.1575
							44.97	5.995	6.255	6.1775
							45.08	6.0175	6.245	6.1575
							45.2	6	6.2575	6.18
							45.31	6.0175	6.275	6.205
							45.43	6.05	6.2725	6.2075
							45.55	6.05	6.29	6.2175
							45.67	6.04	6.3175	6.255
							45.78	6.035	6.3125	6.215
							45.9	6.055	6.3075	6.23
							46.02	6.0825	6.315	6.22
							46.13	6.0775	6.325	6.225
							46.25	6.125	6.315	6.2325
							46.37	6.0875	6.3425	6.2425
							46.48	6.0525	6.3525	6.245
							46.6	6.0275	6.3675	6.24
							46.72	6.08	6.36	6.2525
							46.83	6.0925	6.3475	6.235
							46.95	6.09	6.37	6.22
							47.07	6.1175	6.365	6.2325
							47.18	6.13	6.335	6.2175
							47.3	6.115	6.36	6.2225
							47.42	6.11	6.38	6.23
							47.53	6.105	6.3775	6.2575
							47.65	6.0875	6.3825	6.2525
							47.77	6.1125	6.4075	6.26
							47.88	6.1125	6.395	6.2675
							48	6.1	6.42	6.2875

## Sheet: Figure 2D - alpha
Experiment A	time (h)	LNA Ctrl	LNA TUG1_1	LNA TUG1_2		Experiment B	time (h)	LNA Ctrl	LNA TUG1_1	LNA TUG1_2		Experiment C	time (h)	LNA Ctrl	LNA TUG1_1	LNA TUG1_2			LNA Ctrl	LNA TUG1_1	LNA TUG1_2
20190215	0	2.99	3.26	3.04		20190220	0	0.875	1.13	0.9825		20190327	0	0.87	0.926667	0.78			4.66	4.66	4.51
	0.24	4.14	4.36	3.98			0.15	1.7675	2.175	1.8875			0.16	1.955	2.07333	1.735			4.66	4.69	4.62
	0.43	4.83	4.99	4.52			0.27	2.6325	3.0825	2.6975			0.29	3.01	3.26	2.855			5.105	5.16333	5.1875
	0.63	5.22	5.42	4.82			0.39	3.4125	3.865	3.3925			0.43	3.8175	4.14333	3.71
	0.82	5.47	5.69	5.06			0.52	4.035	4.475	3.95			0.56	4.3675	4.72	4.36
	1.01	5.63	5.74	5.22			0.64	4.4925	4.9125	4.355			0.69	4.73	5.09333	4.7975
	1.2	5.72	5.74	5.31			0.76	4.8225	5.2475	4.6475			0.83	4.9675	5.30333	5.0775
	1.38	5.78	5.74	5.37			0.89	5.0675	5.535	4.95			0.96	5.15	5.36333	5.32
	1.57	5.83	5.77	5.4			1.01	5.2675	5.7925	5.155			1.09	5.31	5.46	5.45
	1.75	5.91	5.76	5.41			1.13	5.4475	5.915	5.335			1.22	5.3625	5.46333	5.52
	1.94	5.97	5.77	5.43			1.25	5.595	5.8975	5.455			1.35	5.4375	5.49333	5.54
	2.13	5.98	5.78	5.49			1.37	5.705	5.8775	5.51			1.48	5.46	5.50667	5.565
	2.31	6	5.84	5.57			1.49	5.74	5.855	5.565			1.61	5.47	5.50667	5.5875
	2.5	6.02	5.87	5.68			1.61	5.745	5.8425	5.5875			1.74	5.47	5.50667	5.5975
	2.68	6.02	5.89	5.8			1.73	5.7775	5.83	5.615			1.87	5.4575	5.52	5.6025
	2.87	6.06	5.88	5.82			1.85	5.7975	5.835	5.65			2.01	5.485	5.54667	5.5725
	3.05	6.05	5.87	5.85			1.97	5.85	5.8375	5.6625			2.14	5.4775	5.51333	5.5875
	3.24	6.02	5.81	5.86			2.09	5.8375	5.8425	5.6675			2.26	5.5025	5.50333	5.5925
	3.42	5.98	5.83	5.88			2.21	5.8625	5.855	5.6725			2.4	5.5175	5.49333	5.595
	3.61	5.92	5.81	5.89			2.33	5.8925	5.8225	5.725			2.53	5.515	5.49667	5.6025
	3.79	5.92	5.77	5.87			2.45	5.8975	5.805	5.7725			2.66	5.5225	5.47667	5.5975
	3.97	5.92	5.76	5.87			2.57	5.915	5.7975	5.8075			2.79	5.5375	5.46667	5.615
	4.16	5.87	5.73	5.87			2.69	5.9625	5.8	5.8675			2.92	5.545	5.45333	5.5925
	4.34	5.8	5.7	5.84			2.8	5.9975	5.8	5.9425			3.05	5.5475	5.45333	5.585
	4.53	5.79	5.65	5.89			2.92	6.025	5.7875	6.0075			3.18	5.5575	5.44	5.58
	4.71	5.73	5.64	5.91			3.04	6.0325	5.8025	6.06			3.31	5.595	5.41667	5.5775
	4.9	5.7	5.61	5.93			3.16	6.035	5.7925	6.0825			3.43	5.6225	5.41667	5.5775
	5.08	5.68	5.62	5.96			3.28	6.0275	5.7775	6.09			3.56	5.6625	5.41333	5.57
	5.26	5.69	5.6	5.93			3.4	6.0125	5.755	6.085			3.69	5.68	5.41	5.5475
	5.45	5.68	5.58	5.92			3.52	5.9975	5.72	6.07			3.82	5.6875	5.41667	5.53
	5.63	5.67	5.59	5.92			3.63	5.98	5.7	6.0475			3.95	5.705	5.38	5.505
	5.82	5.64	5.61	5.91			3.75	5.9375	5.68	6.0425			4.08	5.715	5.35	5.48
	6	5.66	5.61	5.92			3.87	5.92	5.655	6.025			4.21	5.7275	5.35	5.465
	6.18	5.64	5.6	5.96			3.99	5.885	5.6125	6.0125			4.33	5.73	5.35	5.48
	6.37	5.66	5.6	5.95			4.11	5.835	5.59	5.975			4.46	5.7325	5.36667	5.485
	6.55	5.65	5.57	5.98			4.23	5.8225	5.5575	5.9725			4.59	5.7325	5.34333	5.485
	6.74	5.65	5.58	5.95			4.34	5.8175	5.5575	5.9275			4.72	5.7225	5.32667	5.47
	6.92	5.59	5.57	5.94			4.46	5.79	5.5475	5.915			4.85	5.7175	5.31	5.4525
	7.11	5.63	5.59	5.93			4.58	5.77	5.5325	5.8975			4.98	5.7025	5.31	5.44
	7.29	5.59	5.6	5.92			4.7	5.7475	5.485	5.86			5.1	5.705	5.29	5.41
	7.47	5.6	5.56	5.91			4.82	5.735	5.4525	5.85			5.23	5.705	5.28	5.3775
	7.66	5.6	5.54	5.89			4.94	5.71	5.43	5.865			5.36	5.71	5.27	5.3575
	7.84	5.59	5.54	5.85			5.05	5.685	5.41	5.835			5.49	5.685	5.23	5.3325
	8.02	5.58	5.56	5.83			5.17	5.65	5.41	5.805			5.62	5.68	5.22	5.305
	8.21	5.56	5.58	5.77			5.29	5.6325	5.385	5.7925			5.74	5.665	5.19333	5.295
	8.39	5.54	5.53	5.76			5.41	5.62	5.37	5.7775			5.87	5.63	5.16	5.2775
	8.57	5.52	5.53	5.74			5.53	5.6125	5.3475	5.765			6	5.605	5.16	5.27
	8.76	5.5	5.53	5.71			5.64	5.6075	5.335	5.76			6.13	5.5875	5.15667	5.2425
	8.94	5.48	5.49	5.71			5.76	5.5925	5.3175	5.7225			6.26	5.555	5.14	5.2025
	9.12	5.49	5.46	5.69			5.88	5.5775	5.3225	5.6925			6.39	5.5525	5.12333	5.205
	9.31	5.45	5.45	5.7			6	5.565	5.3225	5.685			6.51	5.5625	5.11333	5.17
	9.49	5.47	5.47	5.71			6.11	5.555	5.31	5.6575			6.64	5.54	5.1	5.1475
	9.67	5.45	5.47	5.69			6.23	5.53	5.28	5.65			6.77	5.55	5.09667	5.1375
	9.86	5.43	5.47	5.65			6.35	5.525	5.2725	5.6375			6.9	5.53	5.10333	5.13
	10.04	5.42	5.45	5.65			6.47	5.5125	5.265	5.6125			7.03	5.5275	5.1	5.1075
	10.22	5.42	5.42	5.64			6.59	5.5075	5.275	5.6025			7.15	5.515	5.09667	5.0975
	10.41	5.41	5.42	5.62			6.7	5.5025	5.26	5.5925			7.28	5.49	5.09	5.0775
	10.59	5.39	5.44	5.62			6.82	5.4925	5.25	5.5825			7.41	5.4725	5.06	5.0575
	10.77	5.39	5.42	5.59			6.94	5.5075	5.23	5.555			7.54	5.4525	5.06	5.05
	10.96	5.37	5.43	5.58			7.06	5.49	5.215	5.5275			7.67	5.465	5.05333	5.035
	11.14	5.36	5.43	5.59			7.18	5.47	5.2025	5.5075			7.8	5.4475	5.03667	5.02
	11.32	5.36	5.42	5.57			7.29	5.45	5.195	5.4975			7.92	5.435	5.01333	5.0075
	11.51	5.37	5.41	5.55			7.41	5.4375	5.165	5.49			8.05	5.405	5.01	5
	11.69	5.36	5.4	5.53			7.53	5.4225	5.1525	5.4925			8.18	5.385	5.01667	5
	11.87	5.36	5.38	5.53			7.65	5.4175	5.135	5.4725			8.31	5.375	4.98667	4.9975
	12.06	5.34	5.37	5.52			7.76	5.41	5.1375	5.455			8.44	5.3625	4.99	4.9775
	12.24	5.32	5.38	5.52			7.88	5.4075	5.1375	5.4525			8.57	5.34	4.94667	4.97
	12.42	5.3	5.36	5.51			8	5.38	5.125	5.4175			8.7	5.3175	4.93667	4.9525
	12.61	5.3	5.35	5.5			8.12	5.3525	5.1275	5.4175			8.83	5.315	4.93667	4.9225
	12.79	5.29	5.31	5.49			8.24	5.34	5.1125	5.4275			8.95	5.315	4.89667	4.9175
	12.97	5.29	5.3	5.47			8.35	5.335	5.0925	5.3975			9.08	5.3	4.89333	4.8875
	13.16	5.28	5.3	5.42			8.47	5.325	5.085	5.375			9.21	5.2725	4.87333	4.875
	13.34	5.26	5.29	5.4			8.59	5.3175	5.0825	5.3525			9.34	5.2525	4.85333	4.87
	13.52	5.25	5.28	5.42			8.71	5.2975	5.0825	5.335			9.47	5.25	4.83	4.8575
	13.71	5.21	5.26	5.4			8.82	5.2925	5.0675	5.3275			9.6	5.2375	4.85667	4.85
	13.89	5.18	5.25	5.39			8.94	5.2575	5.055	5.325			9.72	5.22	4.85	4.825
	14.07	5.17	5.23	5.34			9.06	5.245	5.0375	5.315			9.85	5.1975	4.83	4.81
	14.26	5.14	5.23	5.34			9.18	5.24	5.035	5.3075			9.98	5.185	4.82667	4.7975
	14.44	5.12	5.21	5.31			9.29	5.2325	5.04	5.295			10.11	5.1725	4.81	4.7775
	14.62	5.12	5.18	5.29			9.41	5.23	5.025	5.25			10.24	5.14	4.78333	4.7575
	14.81	5.09	5.15	5.27			9.53	5.2375	5.025	5.2325			10.36	5.1325	4.76	4.75
	14.99	5.06	5.14	5.25			9.65	5.2325	5.015	5.235			10.49	5.105	4.75	4.745
	15.17	5.03	5.13	5.24			9.77	5.225	5	5.2225			10.62	5.09	4.74333	4.7425
	15.35	5.03	5.12	5.22			9.88	5.2025	4.985	5.225			10.75	5.07	4.71667	4.745
	15.54	5	5.11	5.19			10	5.1975	4.9875	5.19			10.88	5.0625	4.71	4.7175
	15.72	5.02	5.08	5.18			10.12	5.1725	4.9675	5.1775			11	5.055	4.69	4.7
	15.91	4.98	5.08	5.19			10.24	5.165	4.955	5.1625			11.13	5.035	4.68333	4.6825
	16.09	4.95	5.05	5.15			10.35	5.1575	4.935	5.1425			11.26	5.02	4.68333	4.6775
	16.27	4.93	5.03	5.13			10.47	5.16	4.9325	5.125			11.39	5.005	4.67333	4.67
	16.45	4.92	5.02	5.1			10.59	5.1525	4.9325	5.11			11.52	4.9975	4.65667	4.65
	16.64	4.9	5.04	5.11			10.71	5.1375	4.935	5.1175			11.64	4.975	4.65333	4.65
	16.82	4.91	5.03	5.13			10.82	5.1075	4.9425	5.1075			11.77	4.95	4.64	4.635
	17	4.88	5.03	5.1			10.94	5.1025	4.9375	5.0925			11.9	4.93	4.63333	4.64
	17.19	4.86	5.01	5.07			11.06	5.095	4.9375	5.08			12.03	4.91	4.60667	4.63
	17.37	4.89	5.01	5.05			11.18	5.095	4.9275	5.0675			12.16	4.9075	4.58667	4.6275
	17.55	4.86	5.01	5.05			11.29	5.0975	4.92	5.0525			12.29	4.9	4.58667	4.61
	17.74	4.84	5.01	5.01			11.41	5.0775	4.905	5.0475			12.41	4.895	4.57	4.6
	17.92	4.85	5	4.99			11.53	5.07	4.8975	5.0475			12.54	4.8875	4.56667	4.5825
	18.1	4.84	4.99	4.98			11.65	5.065	4.8825	5.0275			12.67	4.86	4.54667	4.5625
	18.29	4.84	4.98	4.97			11.76	5.06	4.875	5.01			12.8	4.8475	4.53	4.565
	18.47	4.84	4.98	4.96			11.88	5.0525	4.8725	5.01			12.93	4.8125	4.53	4.5425
	18.65	4.84	5	4.97			12	5.0525	4.8575	5.01			13.05	4.7975	4.51667	4.5275
	18.83	4.85	4.98	4.95			12.12	5.0375	4.8625	5.0125			13.18	4.78	4.49	4.5075
	19.02	4.84	4.98	4.94			12.24	5.03	4.855	4.99			13.31	4.7725	4.47333	4.505
	19.2	4.83	4.99	4.92			12.35	5.03	4.835	4.9875			13.44	4.7525	4.46333	4.4825
	19.38	4.81	4.98	4.91			12.47	5.0125	4.82	4.9725			13.57	4.7325	4.45667	4.4725
	19.57	4.8	5	4.91			12.59	5.0075	4.8125	4.955			13.7	4.72	4.45	4.46
	19.75	4.8	4.99	4.92			12.71	5	4.8075	4.9475			13.83	4.6975	4.45333	4.46
	19.93	4.77	4.97	4.9			12.82	4.995	4.8	4.95			13.95	4.685	4.42667	4.43
	20.12	4.78	4.96	4.91			12.94	4.975	4.7975	4.95			14.08	4.6575	4.41333	4.4275
	20.3	4.76	4.95	4.89			13.06	4.97	4.7825	4.9325			14.21	4.6575	4.39667	4.405
	20.48	4.75	4.93	4.88			13.18	4.975	4.78	4.925			14.34	4.645	4.38333	4.3875
	20.67	4.77	4.94	4.89			13.29	4.955	4.77	4.9225			14.47	4.6275	4.38	4.385
	20.85	4.77	4.92	4.88			13.41	4.9675	4.7625	4.91			14.6	4.6075	4.37	4.3775
	21.03	4.76	4.93	4.89			13.53	4.95	4.755	4.88			14.72	4.595	4.35333	4.3725
	21.21	4.77	4.93	4.86			13.64	4.9375	4.74	4.8825			14.85	4.575	4.36	4.36
	21.4	4.76	4.93	4.86			13.76	4.93	4.725	4.8775			14.98	4.565	4.35333	4.345
	21.58	4.73	4.92	4.85			13.88	4.9125	4.71	4.87			15.11	4.56	4.35	4.32
	21.76	4.75	4.92	4.84			14	4.9075	4.705	4.8475			15.24	4.54	4.34	4.3125
	21.95	4.73	4.92	4.84			14.11	4.88	4.7025	4.8475			15.37	4.5225	4.32667	4.315
	22.13	4.73	4.93	4.84			14.23	4.8675	4.7	4.845			15.5	4.5225	4.31333	4.3075
	22.31	4.71	4.92	4.84			14.35	4.8575	4.705	4.8325			15.63	4.52	4.31333	4.2975
	22.49	4.72	4.91	4.83			14.47	4.8375	4.69	4.8125			15.76	4.5025	4.30667	4.285
	22.68	4.71	4.91	4.8			14.58	4.8275	4.675	4.79			15.88	4.4875	4.31	4.28
	22.86	4.71	4.93	4.81			14.7	4.825	4.67	4.7825			16.01	4.47	4.29333	4.275
	23.04	4.69	4.91	4.8			14.82	4.8225	4.6575	4.7825			16.14	4.455	4.28333	4.2675
	23.23	4.69	4.91	4.79			14.93	4.8275	4.6375	4.775			16.27	4.4425	4.28667	4.2675
	23.41	4.7	4.89	4.76			15.05	4.815	4.64	4.76			16.39	4.4225	4.27333	4.25
	23.59	4.69	4.89	4.78			15.17	4.8175	4.645	4.75			16.52	4.4225	4.27	4.245
	23.78	4.69	4.89	4.77			15.29	4.805	4.64	4.7375			16.65	4.4025	4.26	4.23
	23.96	4.7	4.89	4.76			15.4	4.8	4.635	4.725			16.78	4.3875	4.25333	4.225
	24.14	4.7	4.9	4.75			15.52	4.7875	4.6275	4.725			16.9	4.385	4.25	4.215
	24.32	4.69	4.89	4.75			15.64	4.7675	4.62	4.7			17.03	4.38	4.25	4.2225
	24.51	4.69	4.87	4.73			15.75	4.755	4.6225	4.6975			17.16	4.38	4.25	4.2225
	24.69	4.68	4.88	4.74			15.87	4.745	4.6175	4.7			17.29	4.3775	4.24667	4.215
	24.87	4.69	4.87	4.74			15.99	4.735	4.6025	4.68			17.41	4.37	4.24	4.2075
	25.06	4.69	4.85	4.73			16.1	4.7325	4.5925	4.665			17.54	4.3675	4.24	4.205
	25.24	4.7	4.86	4.73			16.22	4.7375	4.5975	4.655			17.67	4.3375	4.24333	4.2
	25.42	4.69	4.86	4.72			16.34	4.72	4.5875	4.655			17.8	4.3425	4.24667	4.2
	25.6	4.69	4.85	4.71			16.45	4.695	4.595	4.65			17.93	4.3325	4.24333	4.1975
	25.79	4.69	4.86	4.71			16.57	4.685	4.6025	4.64			18.05	4.33	4.25	4.2
	25.97	4.69	4.85	4.7			16.69	4.69	4.6025	4.6525			18.18	4.3225	4.24667	4.19
	26.15	4.68	4.85	4.7			16.81	4.69	4.585	4.635			18.31	4.3225	4.24333	4.18
	26.34	4.68	4.84	4.69			16.92	4.6775	4.58	4.625			18.44	4.3225	4.24333	4.1825
	26.52	4.67	4.85	4.68			17.04	4.6625	4.57	4.63			18.56	4.32	4.24667	4.17
	26.7	4.65	4.84	4.68			17.16	4.665	4.565	4.61			18.69	4.3075	4.25667	4.1775
	26.89	4.65	4.84	4.65			17.27	4.66	4.5675	4.5975			18.82	4.3075	4.25333	4.17
	27.07	4.64	4.83	4.65			17.39	4.655	4.5675	4.6025			18.94	4.3	4.24333	4.17
	27.25	4.64	4.83	4.64			17.51	4.6575	4.5675	4.595			19.07	4.3	4.25	4.1675
	27.43	4.65	4.82	4.65			17.62	4.6525	4.565	4.5875			19.2	4.3	4.24	4.1625
	27.62	4.65	4.82	4.65			17.74	4.645	4.565	4.5925			19.33	4.2925	4.23667	4.165
	27.8	4.65	4.82	4.64			17.86	4.6525	4.56	4.585			19.45	4.2925	4.24	4.1675
	27.98	4.65	4.82	4.63			17.98	4.6425	4.55	4.5775			19.58	4.275	4.23667	4.1575
	28.17	4.65	4.82	4.61			18.09	4.62	4.545	4.575			19.71	4.28	4.24333	4.1625
	28.35	4.65	4.81	4.63			18.21	4.615	4.5525	4.5825			19.83	4.28	4.23333	4.1625
	28.53	4.65	4.81	4.63			18.33	4.6075	4.5525	4.5825			19.96	4.275	4.25	4.1625
	28.71	4.65	4.81	4.62			18.44	4.6175	4.535	4.5825			20.09	4.2775	4.24333	4.1675
	28.9	4.65	4.79	4.61			18.56	4.6025	4.5325	4.5575			20.22	4.2825	4.24333	4.1725
	29.08	4.64	4.79	4.62			18.68	4.61	4.54	4.5675			20.34	4.28	4.24667	4.16
	29.26	4.64	4.78	4.61			18.8	4.6	4.5375	4.56			20.47	4.275	4.26	4.175
	29.44	4.64	4.78	4.61			18.91	4.595	4.5325	4.5475			20.6	4.2825	4.24667	4.17
	29.63	4.64	4.79	4.61			19.03	4.595	4.5375	4.54			20.73	4.2725	4.25667	4.1675
	29.81	4.65	4.77	4.61			19.15	4.5825	4.55	4.5375			20.85	4.275	4.24333	4.1625
	29.99	4.66	4.77	4.61			19.26	4.585	4.5525	4.535			20.98	4.27	4.25333	4.165
	30.18	4.65	4.77	4.61			19.38	4.575	4.545	4.52			21.11	4.275	4.26	4.1725
	30.36	4.65	4.77	4.6			19.5	4.5775	4.5425	4.53			21.23	4.28	4.25667	4.175
	30.54	4.65	4.76	4.59			19.61	4.56	4.545	4.5275			21.36	4.28	4.26667	4.1675
	30.72	4.65	4.75	4.59			19.73	4.5625	4.53	4.5325			21.49	4.28	4.27667	4.1675
	30.91	4.66	4.76	4.59			19.85	4.56	4.535	4.5275			21.62	4.2775	4.27667	4.1675
	31.09	4.64	4.76	4.59			19.97	4.555	4.5275	4.5225			21.74	4.275	4.28333	4.17
	31.27	4.64	4.76	4.59			20.08	4.5575	4.535	4.5225			21.87	4.275	4.28667	4.1725
	31.45	4.64	4.75	4.58			20.2	4.5575	4.535	4.515			22	4.2775	4.29	4.1775
	31.63	4.64	4.76	4.58			20.32	4.5525	4.5425	4.5075			22.12	4.285	4.29	4.18
	31.82	4.64	4.75	4.59			20.43	4.53	4.55	4.495			22.25	4.2825	4.28667	4.175
	32	4.65	4.74	4.58			20.55	4.535	4.545	4.5			22.38	4.285	4.28667	4.185
	32.18	4.65	4.74	4.57			20.67	4.535	4.5425	4.485			22.51	4.2875	4.29	4.1775
	32.36	4.66	4.75	4.57			20.79	4.5275	4.5425	4.4975			22.63	4.295	4.28333	4.185
	32.55	4.65	4.75	4.58			20.9	4.525	4.5525	4.4975			22.76	4.295	4.29667	4.1825
	32.73	4.67	4.74	4.57			21.02	4.53	4.55	4.495			22.89	4.2975	4.3	4.185
	32.91	4.66	4.74	4.57			21.14	4.535	4.545	4.4975			23.01	4.305	4.29333	4.185
	33.1	4.66	4.73	4.57			21.25	4.5275	4.55	4.495			23.14	4.31	4.30333	4.1925
	33.28	4.66	4.72	4.55			21.37	4.525	4.5475	4.4875			23.27	4.305	4.31	4.1925
	33.46	4.66	4.73	4.57			21.49	4.52	4.5425	4.49			23.39	4.305	4.30667	4.2
	33.64	4.66	4.73	4.57			21.6	4.5325	4.54	4.49			23.52	4.3075	4.30333	4.21
	33.83	4.65	4.72	4.58			21.72	4.5275	4.55	4.485			23.65	4.3075	4.31667	4.2075
	34.01	4.65	4.73	4.57			21.84	4.525	4.55	4.4825			23.77	4.3175	4.32	4.22
	34.19	4.65	4.73	4.57			21.96	4.53	4.55	4.4825			23.9	4.3175	4.32333	4.2275
	34.37	4.65	4.72	4.56			22.07	4.5225	4.5475	4.485			24.03	4.33	4.32667	4.2225
	34.56	4.65	4.72	4.57			22.19	4.5275	4.5625	4.495			24.15	4.335	4.33333	4.2325
	34.74	4.65	4.72	4.57			22.31	4.5425	4.5575	4.49			24.28	4.34	4.33333	4.235
	34.92	4.65	4.72	4.57			22.42	4.5375	4.5575	4.49			24.41	4.34	4.34333	4.24
	35.1	4.64	4.71	4.56			22.54	4.5375	4.565	4.49			24.53	4.3475	4.34	4.2425
	35.29	4.64	4.72	4.56			22.66	4.5325	4.565	4.485			24.66	4.3475	4.34	4.245
	35.47	4.65	4.72	4.54			22.77	4.545	4.5575	4.49			24.79	4.34	4.33333	4.2425
	35.65	4.65	4.72	4.53			22.89	4.54	4.5675	4.495			24.92	4.3475	4.34667	4.2475
	35.83	4.66	4.71	4.53			23.01	4.5475	4.5625	4.4725			25.04	4.35	4.35667	4.255
	36.02	4.67	4.72	4.54			23.13	4.545	4.565	4.4825			25.17	4.3525	4.36	4.255
	36.2	4.67	4.72	4.54			23.24	4.535	4.56	4.4725			25.3	4.3525	4.35667	4.2675
	36.38	4.67	4.71	4.54			23.36	4.54	4.565	4.485			25.42	4.36	4.35667	4.27
	36.56	4.67	4.71	4.54			23.48	4.5425	4.5675	4.475			25.55	4.3725	4.36333	4.2725
	36.75	4.66	4.71	4.54			23.59	4.5375	4.555	4.47			25.68	4.375	4.36333	4.2725
	36.93	4.67	4.71	4.53			23.71	4.54	4.555	4.4725			25.8	4.3725	4.38	4.285
	37.11	4.67	4.72	4.55			23.83	4.545	4.55	4.4775			25.93	4.3775	4.38667	4.2875
	37.3	4.67	4.72	4.55			23.95	4.535	4.555	4.485			26.06	4.3725	4.38	4.295
	37.48	4.66	4.71	4.56			24.06	4.5425	4.56	4.4825			26.18	4.3875	4.39	4.3
	37.66	4.67	4.7	4.55			24.18	4.54	4.56	4.4775			26.31	4.3825	4.4	4.305
	37.84	4.68	4.71	4.54			24.3	4.535	4.5525	4.475			26.44	4.39	4.40333	4.305
	38.03	4.66	4.71	4.54			24.41	4.545	4.5475	4.4775			26.56	4.3925	4.40333	4.31
	38.21	4.68	4.71	4.54			24.53	4.535	4.5525	4.48			26.69	4.3975	4.40333	4.3175
	38.39	4.68	4.72	4.53			24.65	4.5375	4.5475	4.4825			26.82	4.4025	4.41333	4.3125
	38.57	4.68	4.72	4.53			24.76	4.535	4.5475	4.4825			26.94	4.4075	4.41667	4.315
	38.76	4.68	4.72	4.53			24.88	4.5325	4.56	4.49			27.07	4.4175	4.42667	4.3275
	38.94	4.67	4.72	4.53			25	4.5375	4.55	4.4825			27.2	4.4075	4.43	4.3325
	39.12	4.67	4.72	4.52			25.11	4.535	4.5575	4.4875			27.33	4.4225	4.43333	4.335
	39.3	4.67	4.72	4.53			25.23	4.545	4.5575	4.4975			27.45	4.4225	4.43	4.34
	39.49	4.67	4.72	4.53			25.35	4.54	4.5475	4.4925			27.58	4.4275	4.43333	4.345
	39.67	4.67	4.71	4.53			25.47	4.535	4.56	4.49			27.71	4.4275	4.44333	4.355
	39.85	4.68	4.72	4.54			25.58	4.5375	4.56	4.4925			27.83	4.4375	4.44333	4.3575
	40.03	4.67	4.72	4.53			25.7	4.5475	4.5625	4.4925			27.96	4.435	4.45	4.365
	40.22	4.68	4.71	4.53			25.82	4.535	4.5625	4.485			28.09	4.4425	4.44333	4.3675
	40.4	4.67	4.72	4.54			25.93	4.53	4.56	4.4925			28.21	4.4475	4.45	4.375
	40.58	4.68	4.71	4.53			26.05	4.54	4.5575	4.4825			28.34	4.45	4.46	4.3875
	40.76	4.66	4.71	4.53			26.17	4.535	4.56	4.4775			28.47	4.4575	4.47333	4.395
	40.95	4.67	4.72	4.53			26.28	4.525	4.5675	4.4725			28.59	4.46	4.47667	4.405
	41.13	4.65	4.71	4.53			26.4	4.5325	4.5725	4.4825			28.72	4.4625	4.47667	4.4075
	41.31	4.65	4.7	4.53			26.52	4.5325	4.5675	4.48			28.85	4.46	4.48333	4.4125
	41.49	4.65	4.7	4.52			26.63	4.54	4.565	4.475			28.97	4.4725	4.49333	4.4125
	41.68	4.65	4.7	4.52			26.75	4.5425	4.5675	4.475			29.1	4.48	4.50333	4.4225
	41.86	4.66	4.7	4.53			26.87	4.54	4.5625	4.4775			29.23	4.49	4.50333	4.43
	42.04	4.65	4.69	4.53			26.98	4.54	4.565	4.4775			29.35	4.485	4.50667	4.43
	42.22	4.66	4.69	4.52			27.1	4.54	4.565	4.4825			29.48	4.495	4.51333	4.44
	42.41	4.66	4.69	4.52			27.22	4.5475	4.5675	4.4875			29.61	4.495	4.51333	4.4475
	42.59	4.67	4.69	4.51			27.33	4.5475	4.5675	4.48			29.73	4.495	4.52667	4.4475
	42.77	4.67	4.7	4.51			27.45	4.5525	4.565	4.4875			29.86	4.5075	4.53333	4.46
	42.95	4.67	4.69	4.52			27.57	4.5575	4.565	4.485			29.99	4.5175	4.52667	4.4625
	43.14	4.66	4.68	4.53			27.69	4.55	4.565	4.4875			30.11	4.515	4.53333	4.4725
	43.32	4.67	4.68	4.53			27.8	4.5525	4.57	4.4925			30.24	4.525	4.54333	4.4775
	43.5	4.67	4.69	4.53			27.92	4.5475	4.565	4.485			30.37	4.5325	4.54333	4.48
	43.68	4.66	4.68	4.53			28.04	4.5575	4.5725	4.495			30.49	4.5375	4.54667	4.475
	43.87	4.67	4.68	4.53			28.15	4.565	4.57	4.505			30.62	4.5325	4.56	4.4875
	44.05	4.66	4.68	4.53			28.27	4.565	4.57	4.5025			30.75	4.54	4.57	4.495
	44.23	4.69	4.68	4.53			28.39	4.5625	4.575	4.51			30.87	4.5425	4.57667	4.5075
	44.41	4.69	4.69	4.54			28.5	4.565	4.5775	4.5			31	4.55	4.57667	4.505
	44.6	4.69	4.68	4.54			28.62	4.57	4.575	4.495			31.13	4.5525	4.58	4.5125
	44.78	4.68	4.68	4.54			28.74	4.5575	4.5825	4.49			31.25	4.56	4.59	4.5225
	44.96	4.67	4.69	4.54			28.85	4.5675	4.58	4.4825			31.38	4.5725	4.6	4.5275
	45.14	4.68	4.68	4.53			28.97	4.5725	4.58	4.49			31.51	4.565	4.6	4.5375
	45.33	4.68	4.67	4.53			29.09	4.565	4.5825	4.4975			31.63	4.5775	4.6	4.545
	45.51	4.67	4.67	4.54			29.2	4.555	4.59	4.495			31.76	4.58	4.61	4.545
	45.69	4.67	4.67	4.53			29.32	4.5725	4.595	4.5025			31.89	4.585	4.62	4.5525
	45.87	4.68	4.67	4.52			29.44	4.575	4.5975	4.5025			32.01	4.5925	4.62667	4.5575
	46.06	4.67	4.67	4.52			29.56	4.565	4.6	4.49			32.14	4.59	4.62333	4.56
	46.24	4.67	4.68	4.52			29.67	4.575	4.605	4.4925			32.27	4.59	4.62667	4.57
	46.42	4.67	4.68	4.53			29.79	4.5675	4.6125	4.4925			32.39	4.605	4.64667	4.5825
	46.6	4.68	4.68	4.53			29.91	4.5775	4.61	4.5			32.52	4.6175	4.64333	4.5925
	46.79	4.68	4.69	4.53			30.02	4.5775	4.6125	4.5025			32.65	4.62	4.66	4.6025
	46.97	4.69	4.68	4.53			30.14	4.575	4.605	4.505			32.77	4.62	4.66667	4.6075
	47.15	4.68	4.68	4.52			30.26	4.5775	4.6	4.5225			32.9	4.62	4.66333	4.6025
	47.33	4.67	4.66	4.52			30.37	4.575	4.5975	4.52			33.03	4.6225	4.66333	4.6075
	47.52	4.66	4.66	4.53			30.49	4.5775	4.5975	4.5125			33.15	4.635	4.67333	4.6125
	47.7	4.66	4.66	4.51			30.61	4.585	4.5975	4.5175			33.28	4.6375	4.66333	4.62
	48.26	1.7	1.82	1.72			30.72	4.5825	4.59	4.52			33.41	4.6325	4.66333	4.63
	48.49	2.28	2.42	2.29			30.84	4.58	4.6075	4.52			33.53	4.65	4.67333	4.63
	48.68	2.76	2.95	2.75			30.96	4.5725	4.62	4.52			33.66	4.65	4.67667	4.6325
	48.87	3.1	3.34	3.09			31.07	4.5725	4.625	4.5225			33.79	4.6525	4.69333	4.635
	49.06	3.46	3.7	3.45			31.19	4.5825	4.6275	4.525			33.91	4.66	4.70333	4.6425
	49.25	3.86	4.13	3.86			31.31	4.58	4.63	4.52			34.04	4.6575	4.7	4.65
	49.44	4.34	4.64	4.3			31.42	4.5825	4.6225	4.515			34.17	4.67	4.71333	4.64
	49.63	4.88	5.02	4.78			31.54	4.5675	4.625	4.52			34.29	4.6775	4.71333	4.6525
	49.82	5.26	5.19	5.11			31.66	4.58	4.615	4.52			34.42	4.6875	4.71667	4.665
	50	5.37	5.32	5.29			31.78	4.575	4.615	4.5275			34.54	4.6875	4.73	4.6675
	50.19	5.42	5.35	5.33			31.89	4.5775	4.6075	4.5275			34.67	4.6975	4.73	4.67
	50.37	5.43	5.33	5.31			32.01	4.585	4.615	4.5275			34.8	4.7025	4.72667	4.675
	50.56	5.37	5.24	5.25			32.13	4.59	4.6175	4.5225			34.92	4.7	4.72667	4.68
	50.75	5.27	5.11	5.18			32.24	4.5875	4.62	4.5275			35.05	4.7075	4.73667	4.69
	50.93	5.18	4.98	5.1			32.36	4.58	4.6225	4.525			35.18	4.705	4.74667	4.6925
	51.12	5.08	4.86	5.01			32.48	4.5875	4.6175	4.5325			35.3	4.725	4.75	4.7075
	51.3	4.98	4.79	4.93			32.59	4.5975	4.6225	4.525			35.43	4.7325	4.75667	4.7075
	51.49	4.9	4.74	4.83			32.71	4.5825	4.6225	4.52			35.56	4.735	4.75333	4.7125
	51.67	4.84	4.71	4.76			32.83	4.5825	4.6175	4.5225			35.68	4.735	4.76333	4.7175
	51.86	4.79	4.7	4.7			32.94	4.585	4.6225	4.5225			35.81	4.7425	4.77	4.7275
	52.04	4.74	4.7	4.63			33.06	4.585	4.625	4.515			35.94	4.745	4.77	4.735
	52.22	4.7	4.7	4.58			33.18	4.5875	4.6325	4.5225			36.06	4.75	4.77667	4.735
	52.41	4.67	4.67	4.52			33.29	4.59	4.6275	4.5225			36.19	4.7525	4.77667	4.7325
	52.59	4.65	4.65	4.48			33.41	4.5875	4.63	4.53			36.32	4.7625	4.78	4.7475
	52.77	4.64	4.62	4.43			33.53	4.5875	4.6325	4.5275			36.44	4.765	4.78333	4.75
	52.95	4.62	4.58	4.4			33.64	4.5975	4.6325	4.525			36.57	4.7675	4.8	4.76
	53.14	4.58	4.55	4.38			33.76	4.6	4.63	4.52			36.7	4.7675	4.79667	4.77
	53.32	4.54	4.51	4.35			33.88	4.595	4.6325	4.52			36.82	4.7725	4.79667	4.7775
	53.5	4.49	4.49	4.31			33.99	4.6	4.625	4.515			36.95	4.79	4.79667	4.7825
	53.69	4.47	4.45	4.3			34.11	4.6025	4.6325	4.5175			37.08	4.7925	4.8	4.7825
	53.87	4.44	4.41	4.29			34.23	4.605	4.63	4.5175			37.2	4.795	4.81667	4.7825
	54.05	4.43	4.38	4.27			34.34	4.595	4.6275	4.52			37.33	4.7975	4.83	4.7925
	54.23	4.42	4.36	4.24			34.46	4.59	4.6275	4.525			37.46	4.81	4.82667	4.795
	54.42	4.4	4.34	4.23			34.58	4.5975	4.6275	4.5325			37.58	4.81	4.84	4.79
	54.6	4.38	4.33	4.21			34.69	4.6075	4.625	4.5375			37.71	4.8175	4.84	4.795
	54.78	4.36	4.29	4.19			34.81	4.6025	4.6275	4.525			37.84	4.8275	4.84667	4.8175
	54.97	4.37	4.28	4.18			34.93	4.605	4.6275	4.53			37.96	4.83	4.85333	4.82
	55.15	4.37	4.26	4.18			35.05	4.6025	4.635	4.52			38.09	4.83	4.84667	4.82
	55.33	4.34	4.25	4.18			35.16	4.595	4.63	4.5325			38.22	4.83	4.86333	4.8325
	55.51	4.32	4.22	4.17			35.28	4.6025	4.63	4.53			38.34	4.845	4.86667	4.835
	55.7	4.29	4.21	4.12			35.4	4.6125	4.6375	4.5475			38.47	4.85	4.87333	4.84
	55.88	4.29	4.21	4.14			35.51	4.61	4.6325	4.5375			38.6	4.85	4.87667	4.8475
	56.06	4.27	4.2	4.14			35.63	4.605	4.635	4.535			38.72	4.8575	4.88667	4.8425
	56.24	4.3	4.18	4.13			35.75	4.6025	4.63	4.535			38.85	4.865	4.88667	4.8475
	56.43	4.27	4.17	4.12			35.86	4.5875	4.6275	4.5375			38.98	4.8675	4.89333	4.855
	56.61	4.28	4.17	4.12			35.98	4.5975	4.6275	4.545			39.1	4.8725	4.89	4.855
	56.79	4.28	4.14	4.12			36.1	4.595	4.63	4.54			39.23	4.8725	4.88333	4.8625
	56.98	4.27	4.14	4.15			36.21	4.5975	4.625	4.5475			39.35	4.88	4.89333	4.8675
	57.16	4.26	4.14	4.16			36.33	4.5825	4.63	4.5475			39.48	4.8775	4.9	4.8775
	57.34	4.25	4.13	4.14			36.45	4.5975	4.635	4.5425			39.61	4.88	4.90667	4.885
	57.53	4.27	4.13	4.12			36.56	4.605	4.6375	4.545			39.73	4.885	4.90667	4.8825
	57.71	4.27	4.12	4.14			36.68	4.5975	4.6425	4.545			39.86	4.8875	4.92667	4.895
	57.89	4.27	4.1	4.15			36.8	4.6	4.635	4.5475			39.99	4.895	4.93333	4.9025
	58.07	4.25	4.11	4.16			36.91	4.5975	4.6325	4.545			40.11	4.91	4.93667	4.9075
	58.26	4.25	4.09	4.13			37.03	4.6025	4.64	4.55			40.24	4.9125	4.93333	4.9125
	58.44	4.28	4.11	4.14			37.15	4.6	4.635	4.545			40.37	4.9125	4.93667	4.9175
	58.62	4.27	4.1	4.13			37.26	4.5975	4.6425	4.5525			40.49	4.915	4.93667	4.9225
	58.81	4.26	4.1	4.13			37.38	4.5925	4.6475	4.5475			40.62	4.925	4.93667	4.9225
	58.99	4.28	4.09	4.13			37.5	4.5975	4.635	4.5475			40.75	4.925	4.95	4.9325
	59.17	4.24	4.09	4.12			37.61	4.5875	4.635	4.545			40.87	4.925	4.95	4.9425
	59.36	4.26	4.08	4.12			37.73	4.5925	4.6375	4.545			41	4.9275	4.96333	4.95
	59.54	4.26	4.09	4.1			37.85	4.6025	4.63	4.5525			41.13	4.9275	4.96333	4.9525
	59.72	4.26	4.07	4.1			37.96	4.605	4.6325	4.5425			41.25	4.93	4.96333	4.955
	59.9	4.27	4.07	4.1			38.08	4.5975	4.6375	4.54			41.38	4.9475	4.96667	4.9625
	60.09	4.26	4.07	4.12			38.2	4.5925	4.64	4.5425			41.51	4.94	4.97	4.9625
	60.27	4.27	4.06	4.11			38.31	4.595	4.6275	4.545			41.63	4.95	4.96667	4.965
	60.45	4.27	4.07	4.15			38.43	4.5925	4.635	4.5575			41.76	4.96	4.97333	4.98
	60.64	4.29	4.08	4.15			38.55	4.595	4.64	4.5475			41.89	4.96	4.98333	4.9825
	60.82	4.28	4.07	4.14			38.66	4.6	4.635	4.545			42.01	4.97	4.98333	4.985
	61	4.29	4.07	4.15			38.78	4.6075	4.635	4.55			42.14	4.97	4.98667	4.995
	61.19	4.28	4.07	4.14			38.9	4.5975	4.6325	4.55			42.27	4.97	4.99333	5.0025
	61.37	4.27	4.08	4.13			39.01	4.5975	4.635	4.55			42.39	4.9725	5.00667	5.0025
	61.55	4.28	4.07	4.15			39.13	4.5925	4.625	4.5375			42.52	4.97	5.00667	5.0075
	61.74	4.27	4.08	4.16			39.25	4.5975	4.6325	4.545			42.65	4.9825	5.01333	5.015
	61.92	4.3	4.08	4.16			39.36	4.605	4.6275	4.5425			42.77	4.975	5.01667	5.02
	62.1	4.29	4.08	4.18			39.48	4.61	4.62	4.54			42.9	4.9875	5.02667	5.0325
	62.28	4.27	4.07	4.2			39.6	4.605	4.6275	4.545			43.03	4.98	5.03	5.035
	62.47	4.29	4.06	4.18			39.71	4.6125	4.6275	4.5475			43.15	4.9925	5.02333	5.035
	62.65	4.31	4.07	4.17			39.83	4.61	4.635	4.5575			43.28	4.995	5.02	5.04
	62.83	4.33	4.1	4.17			39.95	4.605	4.635	4.545			43.41	4.9975	5.02667	5.0475
	63.02	4.29	4.12	4.19			40.06	4.61	4.6425	4.5475			43.53	5.0075	5.03	5.0475
	63.2	4.3	4.1	4.2			40.18	4.615	4.6425	4.56			43.66	5.0075	5.04	5.0525
	63.38	4.32	4.1	4.21			40.3	4.6	4.6475	4.555			43.78	5.01	5.04	5.0575
	63.57	4.34	4.1	4.22			40.41	4.605	4.645	4.555			43.91	5.005	5.04	5.055
	63.75	4.35	4.1	4.21			40.53	4.6075	4.6425	4.5575			44.04	5.0125	5.04333	5.06
	63.93	4.34	4.13	4.2			40.65	4.605	4.6425	4.56			44.16	5.0075	5.05	5.075
	64.11	4.34	4.13	4.21			40.77	4.6075	4.6475	4.555			44.29	5.0125	5.05333	5.0775
	64.3	4.37	4.13	4.18			40.88	4.6175	4.6425	4.5625			44.42	5.02	5.05333	5.0825
	64.48	4.38	4.13	4.21			41	4.625	4.6425	4.5625			44.54	5.0275	5.06333	5.085
	64.66	4.41	4.11	4.22			41.12	4.615	4.6425	4.575			44.67	5.03	5.07333	5.0925
	64.85	4.41	4.12	4.2			41.23	4.62	4.65	4.575			44.8	5.025	5.07	5.1
	65.03	4.39	4.14	4.22			41.35	4.6125	4.66	4.5825			44.92	5.03	5.07333	5.105
	65.21	4.4	4.14	4.26			41.47	4.615	4.655	4.585			45.05	5.0375	5.08	5.11
	65.4	4.41	4.17	4.26			41.58	4.615	4.6475	4.575			45.18	5.035	5.09333	5.1
	65.58	4.39	4.16	4.28			41.7	4.62	4.64	4.575			45.3	5.04	5.09	5.11
							41.81	4.6325	4.65	4.58			45.43	5.04	5.1	5.1125
							41.93	4.6275	4.655	4.5925			45.56	5.0525	5.10667	5.1225
							42.05	4.6175	4.645	4.585			45.68	5.055	5.10333	5.1275
							42.16	4.625	4.6475	4.5825			45.81	5.06	5.11	5.1325
							42.28	4.6275	4.64	4.5825			45.94	5.0625	5.10333	5.1275
							42.4	4.6125	4.6475	4.585			46.06	5.055	5.11333	5.1375
							42.51	4.6175	4.65	4.585			46.19	5.0575	5.11667	5.145
							42.63	4.6175	4.6425	4.5925			46.32	5.0575	5.12333	5.1475
							42.75	4.625	4.6425	4.585			46.44	5.0675	5.13333	5.16
							42.87	4.6175	4.645	4.5875			46.57	5.075	5.13667	5.16
							42.98	4.6125	4.6425	4.5825			46.7	5.075	5.14	5.1725
							43.1	4.6225	4.64	4.5875			46.82	5.08	5.14667	5.165
							43.21	4.6125	4.645	4.5925			46.95	5.09	5.14667	5.17
							43.33	4.6125	4.645	4.5925			47.08	5.085	5.15	5.175
							43.45	4.625	4.645	4.6			47.2	5.0925	5.15	5.17
							43.56	4.6225	4.645	4.595			47.33	5.095	5.15333	5.175
							43.68	4.6325	4.6475	4.5975			47.46	5.105	5.15333	5.1875
							43.8	4.6225	4.6575	4.59			47.58	5.1175	5.15	5.185
							43.91	4.6275	4.665	4.5975			47.71	5.11	5.15667	5.1825
							44.03	4.625	4.6575	4.5975			47.84	5.1075	5.16	5.1825
							44.15	4.635	4.6525	4.595			47.96	5.105	5.16333	5.1875
							44.26	4.6225	4.6575	4.6025			48.09	5.1125	5.16667	5.1975
							44.38	4.63	4.65	4.6025
							44.5	4.6375	4.6625	4.61
							44.61	4.6325	4.655	4.6125
							44.73	4.64	4.66	4.6075
							44.85	4.645	4.665	4.6175
							44.97	4.6425	4.6675	4.61
							45.08	4.6375	4.6575	4.61
							45.2	4.6525	4.6575	4.615
							45.31	4.645	4.6675	4.615
							45.43	4.6375	4.665	4.62
							45.55	4.64	4.68	4.62
							45.67	4.635	4.67	4.615
							45.78	4.6375	4.675	4.605
							45.9	4.635	4.6775	4.6025
							46.02	4.6325	4.68	4.615
							46.13	4.6475	4.6875	4.6225
							46.25	4.635	4.6875	4.625
							46.37	4.6425	4.68	4.615
							46.48	4.6525	4.68	4.6175
							46.6	4.6625	4.6725	4.6225
							46.72	4.6675	4.685	4.6275
							46.83	4.6675	4.6775	4.63
							46.95	4.6625	4.675	4.6275
							47.07	4.64	4.6775	4.635
							47.18	4.6325	4.69	4.6275
							47.3	4.6325	4.6925	4.6225
							47.42	4.6275	4.6825	4.6225
							47.53	4.6325	4.6875	4.63
							47.65	4.6325	4.6875	4.6225
							47.77	4.6425	4.6925	4.63
							47.88	4.655	4.69	4.625
							48	4.66	4.69	4.62

[truncated: 19 more sheets: Figure 2E, Figure 2F, Figure 2F repres. exp, Figure 2G, Figure 3A, Figure 3B, Figure 3C, Figure 3D, Figure 4B, Figure 4C, Figure 4D, S1FigA, S1FigB, S1FigC, S1FigD, S1FigE, S1FigF, S2Fig, S3Fig]
